# Supplementary material for: High burden and seasonal variation of paediatric scabies and pyoderma prevalence in The Gambia: A cross-sectional study
Source: PLoS Negl Trop Dis. 2019 Oct 14;13(10):e0007801. doi: 10.1371/journal.pntd.0007801 (PMC6812840; doi:10.1371/journal.pntd.0007801)
Supplement: S1 Dataset — (XLSX) [file pntd.0007801.s015.xlsx]

## Sheet: Sheet1
pid	date	cluster_number	after_rains	skin_infection	non_infected_scabies	infected_scabies	any_scabies	pyoderma_only	any_pyoderma	fungal	age_cat	low_birthweight	samehouse	breastfeeding	education	water_source	water_access	water_dist	full_wash	clean_clothes	ironing	handwashing	fire	prev_infection	burn_history	malnutrition_history	supplementation_history	cluster_order	resampled_subgroup	fpc1	doc_scabies	doc_pyo	doc_clear	doc_fungal	doc_other	doc_infscabies	doc_scabies_pyoderma	doc_any_scabies	doc_swabable	nur_scabies	nur_pyo	nur_infscabies	nur_scabies_pyoderma	nur_fungal	nur_other	nur_clear	nur_any_scabies	nur_swabable	tribe
0001D	2018-06-01	33	0	1	0	1	1	0	1	0	2-3 yrs	1	7	Not currently breastfeeding	Arabic only	Tap	Inside compound	Inside compound	Everyday	Everyday	Sometimes	No handwashing place	No open fire	One prev inf	No burn	0	0	1	0	37																			Mandinka
0002B	2018-06-01	33	0	0	0	0	0	0	0	0	2-3 yrs	1	3	Not currently breastfeeding	Secondary school	Tap	Inside compound	Inside compound	Everyday	Everyday	Sometimes	Yes handwashing place	No open fire	No prev inf	No burn	0	0	1	0	37																			Mandinka
0003H	2018-06-01	33	0	0	0	0	0	0	0	0	1-2 yrs	1	2	Currently breastfeeding	Secondary school	Tap	Inside compound	Inside compound	Everyday	Everyday	Sometimes	Yes handwashing place	No open fire	No prev inf	No burn	0	0	1	0	37																			Mandinka
0004F	2018-06-04	33	0	0	0	0	0	0	0	0	Under 1 yr	1	5	Currently breastfeeding	Secondary school	Tap	Outside compound	5 to 10 minds walk	Everyday	Everyday	Never	No handwashing place	No open fire	One prev inf	No burn	0	0	1	0	37																			Jola
0005K	2018-06-04	33	0	1	1	0	1	0	0	1	3-4 yrs		2	Not currently breastfeeding	None	Tap	Outside compound	5 to 10 minds walk	Everyday	Everyday	Sometimes	No handwashing place	Open fire in compound	One prev inf	No burn	1	0	1	0	37																			Fula
0006J	2018-06-04	33	0	0	0	0	0	0	0	0	3-4 yrs		2	Not currently breastfeeding	None	Tap	Outside compound	5 to 10 minds walk	Everyday	Everyday	Sometimes	No handwashing place	Open fire in compound	No prev inf	No burn	0	0	1	0	37																			Fula
0007G	2018-06-06	33	0	0	0	0	0	0	0	0	1-2 yrs		4	Not currently breastfeeding	Secondary school	Tap	Inside compound	Inside compound	Everyday	Everyday	Sometimes	Yes handwashing place	No open fire	No prev inf	No burn	0	0	1	0	37																			Mandinka
0008E	2018-06-06	33	0	0	0	0	0	0	0	0	3-4 yrs		3	Not currently breastfeeding	None	Tap	Inside compound	Inside compound	Everyday	Not everyday	Sometimes	Yes handwashing place	Open fire in compound	No prev inf	No burn	1	1	1	0	37																			Mandinka
0009C	2018-06-04	33	0	0	0	0	0	0	0	0	2-3 yrs	1	2	Not currently breastfeeding	Secondary school	Tap	Inside compound	Inside compound	Everyday	Everyday	Sometimes	Yes handwashing place	No open fire	No prev inf	No burn	0	0	1	0	37																			Serehule
0010B	2018-06-04	33	0	0	0	0	0	0	0	0	2-3 yrs	1	2	Not currently breastfeeding	Primary school	Tap	Inside compound	Inside compound	Everyday	Everyday	Sometimes	Yes handwashing place	No open fire	One prev inf	No burn	1	0	1	0	37																			Serehule
0011H	2018-06-04	33	0	0	0	0	0	0	0	0	2-3 yrs	1	5	Not currently breastfeeding	Higher education	Tap	Inside compound	Inside compound	Everyday	Everyday	Sometimes	Yes handwashing place	No open fire	No prev inf	No burn	0	0	1	0	37																			Mandinka
0012F	2018-06-04	33	0	0	0	0	0	0	0	0	3-4 yrs	0	3	Not currently breastfeeding	None	Borehole	Outside compound	5 to 10 minds walk	Everyday	Everyday	Sometimes	No handwashing place	Open fire in compound	No prev inf	No burn	0	0	1	0	37																			Fula
0013A	2018-06-04	33	0	0	0	0	0	0	0	0	1-2 yrs	1	3	Not currently breastfeeding	None	Borehole	Outside compound	5 to 10 minds walk	Everyday	Everyday	Sometimes	No handwashing place	Open fire in compound	No prev inf	No burn	0	0	1	0	37																			Fula
0014K	2018-06-04	33	0	1	0	0	0	1	1	0	Under 1 yr	1	2	Currently breastfeeding	Secondary school	Tap	Inside compound	Inside compound	Everyday	Everyday	Never	Yes handwashing place	No open fire	No prev inf	No burn	0	0	1	0	37																			Fula
0015J	2018-06-04	33	0	0	0	0	0	0	0	0	3-4 yrs		7	Not currently breastfeeding	Secondary school	Tap	Inside compound	Inside compound	Everyday	Not everyday	Sometimes	Yes handwashing place	Open fire in compound	No prev inf	No burn	0	0	1	0	37																			Mandinka
0016D	2018-06-04	33	0	0	0	0	0	0	0	0	2-3 yrs		3	Not currently breastfeeding	None	Tap	Outside compound	5 to 10 minds walk	Everyday	Everyday	Sometimes	No handwashing place	Open fire in compound	No prev inf	No burn	0	0	1	0	37																			Fula
0017E	2018-06-04	33	0	0	0	0	0	0	0	0	1-2 yrs	1	12	Currently breastfeeding	None	Tap	Inside compound	Inside compound	Everyday	Everyday	Never	Yes handwashing place	No open fire	No prev inf	No burn	0	0	1	0	37																			Wolof
0018C	2018-06-04	33	0	0	0	0	0	0	0	0	3-4 yrs	1	12	Not currently breastfeeding	None	Tap	Inside compound	Inside compound	Everyday	Everyday	Never	Yes handwashing place	No open fire	No prev inf	No burn	0	0	1	0	37																			Wolof
0019G	2018-06-04	33	0	1	0	0	0	0	0	1	Under 1 yr		14	Currently breastfeeding	Secondary school	Tap	Inside compound	Inside compound	Everyday	Everyday	Never	Yes handwashing place	Open fire in compound	No prev inf	No burn	1	0	1	0	37																			Wolof
0020H	2018-06-04	33	0	0	0	0	0	0	0	0	3-4 yrs	1	5	Not currently breastfeeding	Arabic only	Tap	Outside compound	5 to 10 minds walk	Everyday	Everyday	Sometimes	Yes handwashing place	No open fire	No prev inf	No burn	0	0	1	0	37																			Mandinka
0021A	2018-06-04	33	0	0	0	0	0	0	0	0	1-2 yrs		6	Currently breastfeeding	Arabic only	Tap	Outside compound	5 to 10 minds walk	Everyday	Everyday	Sometimes	Yes handwashing place	No open fire	No prev inf	No burn	0	0	1	0	37																			Mandinka
0022K	2018-06-04	33	0	0	0	0	0	0	0	0	2-3 yrs	1	4	Not currently breastfeeding	None	Tap	Outside compound	5 to 10 minds walk	Everyday	Everyday	Never	No handwashing place	Open fire in compound	One prev inf	Burn	0	0	1	0	37																			Fula
0023C	2018-06-04	33	0	0	0	0	0	0	0	0	2-3 yrs	1	4	Not currently breastfeeding	None	Tap	Outside compound	5 to 10 minds walk	Everyday	Everyday	Never	No handwashing place	Open fire in compound	One prev inf	Burn	0	0	1	0	37																			Fula
0024B	2018-06-05	33	0	0	0	0	0	0	0	0	3-4 yrs		6	Not currently breastfeeding	None	Tap	Inside compound	Inside compound	Everyday	Everyday	Sometimes	Yes handwashing place	No open fire	One prev inf	No burn	0	0	1	0	37																			Mandinka
0025F	2018-06-05	33	0	1	0	0	0	0	0	1	1-2 yrs	1	2	Not currently breastfeeding	Higher education	Tap	Inside compound	Inside compound	Everyday	Everyday	Sometimes	Yes handwashing place	No open fire	One prev inf	No burn	0	0	1	0	37																			Mandinka
0026E	2018-06-05	33	0	0	0	0	0	0	0	0	3-4 yrs	1	7	Not currently breastfeeding	None	Tap	Outside compound	Less than 5 mins walk	Everyday	Everyday	Never	No handwashing place	Open fire in compound	No prev inf	No burn	0	0	1	0	37																			Other
0027J	2018-06-05	33	0	0	0	0	0	0	0	0	2-3 yrs	1	5	Not currently breastfeeding	Secondary school	Tap	Outside compound	Less than 5 mins walk	Everyday	Everyday	Never	No handwashing place	No open fire	No prev inf	Burn	0	0	1	0	37																			Other
0028G	2018-06-05	33	0	0	0	0	0	0	0	0	1-2 yrs	1	2	Currently breastfeeding	Arabic only	Tap	Outside compound	5 to 10 minds walk	Everyday	Everyday	Sometimes	No handwashing place	Open fire in compound	No prev inf	No burn	0	0	1	0	37																			Mandinka
0029D	2018-06-05	33	0	0	0	0	0	0	0	0	3-4 yrs		10	Not currently breastfeeding	None	Tap	Outside compound	Less than 5 mins walk	Everyday	Everyday	Sometimes	No handwashing place	Open fire in compound	One prev inf	No burn	0	0	1	0	37																			Wolof
0030J	2018-06-05	33	0	0	0	0	0	0	0	0	2-3 yrs		7	Not currently breastfeeding	Secondary school	Tap	Inside compound	Inside compound	Everyday	Everyday	Sometimes	No handwashing place	Open fire in compound	One prev inf	No burn	0	0	1	0	37																			Fula
0031K	2018-06-05	33	0	0	0	0	0	0	0	0	Under 1 yr	1	7	Currently breastfeeding	Secondary school	Tap	Inside compound	Inside compound	Everyday	Everyday	Sometimes	No handwashing place	Open fire in compound	No prev inf	No burn	0	0	1	0	37																			Fula
0032E	2018-06-05	33	0	1	0	0	0	1	1	0	1-2 yrs	1	2	Not currently breastfeeding	Arabic only	Tap	Inside compound	Inside compound	Everyday	Everyday	Never	No handwashing place	No open fire	One prev inf	No burn	0	0	1	0	37																			Mandinka
0033F	2018-06-05	33	0	0	0	0	0	0	0	0	3-4 yrs		10	Not currently breastfeeding	Secondary school	Tap	Outside compound	Less than 5 mins walk	Everyday	Everyday	Sometimes	No handwashing place	Open fire in compound	No prev inf	No burn	0	0	1	0	37																			Wolof
0034D	2018-06-05	33	0	1	0	0	0	1	1	0	3-4 yrs	1	6	Not currently breastfeeding	Primary school	Tap	Inside compound	Inside compound	Everyday	Everyday	Sometimes	Yes handwashing place	Open fire in compound	More than one prev inf	No burn	0	0	1	0	37																			Other
0035G	2018-06-05	33	0	0	0	0	0	0	0	0	1-2 yrs	1	9	Currently breastfeeding	None	Tap	Outside compound	Less than 5 mins walk	Everyday	Everyday	Never	No handwashing place	Open fire in compound	No prev inf	No burn	0	0	1	0	37																			Mandinka
0036C	2018-06-05	33	0	0	0	0	0	0	0	0	2-3 yrs	1	9	Not currently breastfeeding	None	Tap	Outside compound	Less than 5 mins walk	Everyday	Everyday	Never	No handwashing place	Open fire in compound	No prev inf	No burn	1	0	1	0	37																			Mandinka
0037A	2018-06-05	33	0	0	0	0	0	0	0	0	2-3 yrs	0	6	Not currently breastfeeding	None	Tap	Inside compound	Inside compound	Everyday	Everyday	Sometimes	No handwashing place	Open fire in compound	One prev inf	No burn	0	0	1	0	37																			Fula
0038B	2018-06-05	33	0	0	0	0	0	0	0	0	1-2 yrs	1	2	Currently breastfeeding	None	Well	Inside compound	Inside compound	Everyday	Everyday	Sometimes	No handwashing place	No open fire	No prev inf	No burn	0	0	1	0	37																			Mandinka
0039H	2018-06-05	33	0	0	0	0	0	0	0	0	3-4 yrs	1	3	Not currently breastfeeding	None	Well	Inside compound	Inside compound	Everyday	Everyday	Sometimes	No handwashing place	No open fire	No prev inf	No burn	0	0	1	0	37																			Mandinka
0040D	2018-06-05	33	0	1	0	0	0	0	0	1	1-2 yrs		2	Currently breastfeeding	Arabic only	Well	Inside compound	Inside compound	Everyday	Everyday	Never	No handwashing place	No open fire	One prev inf	No burn	1	0	1	0	37																			Wolof
0041G	2018-06-05	33	0	0	0	0	0	0	0	0	2-3 yrs		2	Not currently breastfeeding	None	Well	Inside compound	Inside compound	Everyday	Everyday	Sometimes	No handwashing place	No open fire	One prev inf	No burn	0	0	1	0	37																			Wolof
0042H	2018-06-05	33	0	0	0	0	0	0	0	0	3-4 yrs	1	2	Not currently breastfeeding	Arabic only	Well	Inside compound	Inside compound	Everyday	Everyday	Sometimes	No handwashing place	No open fire	No prev inf	No burn	0	0	1	0	37																			Wolof
0043E	2018-06-05	33	0	0	0	0	0	0	0	0	2-3 yrs	1	8	Not currently breastfeeding	Secondary school	Borehole	Inside compound	Inside compound	Everyday	Everyday	Sometimes	No handwashing place	No open fire	No prev inf	No burn	0	0	1	0	37																			Mandinka
0044C	2018-06-05	33	0	0	0	0	0	0	0	0	2-3 yrs	1	4	Not currently breastfeeding	Secondary school	Borehole	Inside compound	Inside compound	Everyday	Everyday	Sometimes	No handwashing place	No open fire	No prev inf	No burn	0	0	1	0	37																			Wolof
0045A	2018-06-05	33	0	0	0	0	0	0	0	0	Under 1 yr	1	5	Currently breastfeeding	Secondary school	Tap	Inside compound	Inside compound	Everyday	Everyday	Never	Yes handwashing place	No open fire	No prev inf	No burn	0	0	1	0	37																			Fula
0046K	2018-06-05	33	0	0	0	0	0	0	0	0	3-4 yrs	1	4	Not currently breastfeeding	Secondary school	Borehole	Inside compound	Inside compound	Everyday	Everyday	Sometimes	No handwashing place	No open fire	No prev inf	No burn	0	0	1	0	37																			Wolof
0047F	2018-06-05	33	0	0	0	0	0	0	0	0	2-3 yrs		2	Not currently breastfeeding	Primary school	Tap	Inside compound	Inside compound	Everyday	Everyday	Always	Yes handwashing place	No open fire	No prev inf	No burn	1	0	1	0	37																			Mandinka
0048J	2018-06-05	33	0	0	0	0	0	0	0	0	1-2 yrs	1	11	Not currently breastfeeding	Primary school	Tap	Outside compound	5 to 10 minds walk	Everyday	Everyday	Sometimes	Yes handwashing place	No open fire	No prev inf	No burn	0	0	1	0	37																			Jola
0049B	2018-06-05	33	0	1	1	0	1	0	0	0	Under 1 yr	1	4	Currently breastfeeding	None	Well	Inside compound	Inside compound	Everyday	Everyday	Never	No handwashing place	No open fire	One prev inf	No burn	0	0	1	0	37																			Mandinka
0050C	2018-06-05	33	0	0	0	0	0	0	0	0	3-4 yrs	1	3	Not currently breastfeeding	None	Well	Inside compound	Inside compound	Everyday	Everyday	Never	No handwashing place	No open fire	No prev inf	Burn	0	0	1	0	37																			Mandinka
0051F	2018-06-05	33	0	0	0	0	0	0	0	0	3-4 yrs	1	3	Not currently breastfeeding	None	Well	Inside compound	Inside compound	Everyday	Everyday	Never	No handwashing place	No open fire	One prev inf	No burn	0	0	1	0	37																			Mandinka
0052J	2018-06-05	33	0	0	0	0	0	0	0	0	3-4 yrs	1	4	Not currently breastfeeding	None	Tap	Outside compound	5 to 10 minds walk	Everyday	Everyday	Sometimes	Yes handwashing place	No open fire	No prev inf	No burn	0	0	1	0	37																			Mandinka
0053B	2018-06-05	33	0	0	0	0	0	0	0	0	2-3 yrs	1	4	Not currently breastfeeding	None	Tap	Outside compound	5 to 10 minds walk	Everyday	Everyday	Sometimes	Yes handwashing place	No open fire	No prev inf	No burn	0	0	1	0	37																			Mandinka
0054E	2018-06-05	33	0	0	0	0	0	0	0	0	3-4 yrs	1	11	Not currently breastfeeding	None	Tap	Outside compound	5 to 10 minds walk	Everyday	Everyday	Sometimes	Yes handwashing place	No open fire	No prev inf	No burn	0	0	1	0	37																			Jola
0055D	2018-06-06	33	0	0	0	0	0	0	0	0	1-2 yrs		2	Not currently breastfeeding	None	Tap	Outside compound	5 to 10 minds walk	Everyday	Everyday	Never	No handwashing place	Open fire in compound	One prev inf	Burn	0	0	1	0	37																			Mandinka
0056G	2018-06-06	33	0	0	0	0	0	0	0	0	3-4 yrs	1	9	Not currently breastfeeding	Secondary school	Tap	Inside compound	Inside compound	Everyday	Everyday	Sometimes	Yes handwashing place	No open fire	No prev inf	No burn	0	0	1	0	37																			Serehule
0057H	2018-06-06	33	0	1	0	0	0	0	0	0	Under 1 yr		2	Currently breastfeeding	None	Tap	Outside compound	5 to 10 minds walk	Everyday	Everyday	Never	No handwashing place	Open fire in compound	More than one prev inf	No burn	1	0	1	0	37																			Fula
0058K	2018-06-06	33	0	0	0	0	0	0	0	0	3-4 yrs	1	2	Not currently breastfeeding	None	Tap	Outside compound	5 to 10 minds walk	Everyday	Everyday	Never	No handwashing place	Open fire in compound	One prev inf	Burn	0	0	1	0	37																			Fula
0059A	2018-06-06	33	0	0	0	0	0	0	0	0	2-3 yrs		4	Not currently breastfeeding	None	Tap	Outside compound	Over 10 mins away	Everyday	Everyday	Sometimes	No handwashing place	No open fire	No prev inf	No burn	0	0	1	0	37																			Fula
0060K	2018-06-06	33	0	0	0	0	0	0	0	0	Under 1 yr	1	4	Currently breastfeeding	None	Tap	Outside compound	Over 10 mins away	Everyday	Everyday	Sometimes	No handwashing place	No open fire	No prev inf	No burn	0	0	1	0	37																			Fula
0061E	2018-06-06	33	0	0	0	0	0	0	0	0	2-3 yrs		5	Not currently breastfeeding	None	Tap	Outside compound	Less than 5 mins walk	Everyday	Everyday	Never	No handwashing place	No open fire	No prev inf	No burn	0	0	1	0	37																			Wolof
0062D	2018-06-06	33	0	0	0	0	0	0	0	0	3-4 yrs	0	5	Not currently breastfeeding	Secondary school	Tap	Outside compound	Less than 5 mins walk	Everyday	Everyday	Never	No handwashing place	No open fire	No prev inf	Burn	1	0	1	0	37																			Wolof
0063J	2018-06-06	33	0	1	1	0	1	0	0	0	2-3 yrs		2	Not currently breastfeeding	Secondary school	Tap	Inside compound	Inside compound	Everyday	Everyday	Sometimes	Yes handwashing place	Open fire in compound	More than one prev inf	Burn	0	0	1	0	37																			Mandinka
0064G	2018-06-06	33	0	1	0	0	0	1	1	0	2-3 yrs	1	2	Not currently breastfeeding	Higher education	Tap	Inside compound	Inside compound	Everyday	Everyday	Sometimes	No handwashing place	Open fire in compound	More than one prev inf	No burn	0	0	1	0	37																			Mandinka
0065B	2018-06-06	33	0	0	0	0	0	0	0	0	Under 1 yr	1	9	Currently breastfeeding	Secondary school	Tap	Inside compound	Inside compound	Everyday	Everyday	Sometimes	Yes handwashing place	No open fire	No prev inf	No burn	0	0	1	0	37																			Wolof
0066H	2018-06-06	33	0	0	0	0	0	0	0	0	2-3 yrs	1	7	Not currently breastfeeding	Secondary school	Tap	Inside compound	Inside compound	Everyday	Everyday	Sometimes	No handwashing place	No open fire	No prev inf	No burn	0	0	1	0	37																			Mandinka
0067C	2018-06-06	33	0	0	0	0	0	0	0	0	Under 1 yr		1	Currently breastfeeding	Primary school	Tap	Inside compound	Inside compound	Everyday	Everyday	Never	Yes handwashing place	Open fire in compound	No prev inf	No burn	0	0	1	0	37																			Mandinka
0068A	2018-06-06	33	0	0	0	0	0	0	0	0	3-4 yrs	1	4	Not currently breastfeeding	None	Tap	Outside compound	5 to 10 minds walk	Everyday	Everyday	Sometimes	Yes handwashing place	No open fire	No prev inf	No burn	0	0	1	0	37																			Mandinka
0069F	2018-06-06	33	0	0	0	0	0	0	0	0	Under 1 yr	1	3	Currently breastfeeding	Primary school	Tap	Inside compound	Inside compound	Everyday	Everyday	Sometimes	Yes handwashing place	No open fire	No prev inf	No burn	0	0	1	0	37																			Mandinka
0070F	2018-06-06	33	0	0	0	0	0	0	0	0	2-3 yrs	1	4	Not currently breastfeeding	None	Tap	Inside compound	Inside compound	Everyday	Everyday	Sometimes	Yes handwashing place	No open fire	No prev inf	No burn	0	0	1	0	37																			Serehule
0071J	2018-06-06	33	0	0	0	0	0	0	0	0	3-4 yrs		5	Not currently breastfeeding	None	Tap	Inside compound	Inside compound	Everyday	Everyday	Sometimes	Yes handwashing place	Open fire in compound	One prev inf	No burn	0	0	1	0	37																			Other
0072G	2018-06-06	33	0	0	0	0	0	0	0	0	1-2 yrs	1	6	Currently breastfeeding	None	Tap	Inside compound	Inside compound	Everyday	Everyday	Sometimes	Yes handwashing place	Open fire in compound	No prev inf	No burn	0	0	1	0	37																			Other
0073K	2018-06-06	33	0	0	0	0	0	0	0	0	2-3 yrs	1	3	Not currently breastfeeding	Secondary school	Tap	Inside compound	Inside compound	Everyday	Everyday	Sometimes	Yes handwashing place	No open fire	No prev inf	No burn	0	0	1	0	37																			Mandinka
0074H	2018-06-06	33	0	0	0	0	0	0	0	0	1-2 yrs	1	11	Not currently breastfeeding	Arabic only	Borehole	Inside compound	Inside compound	Everyday	Everyday	Sometimes	Yes handwashing place	Open fire in compound	No prev inf	Burn	0	0	1	0	37																			Mandinka
0075C	2018-06-06	33	0	0	0	0	0	0	0	0	1-2 yrs		4	Not currently breastfeeding	Secondary school	Borehole	Inside compound	Inside compound	Everyday	Everyday	Sometimes	Yes handwashing place	No open fire	No prev inf	No burn	0	0	1	0	37																			Serehule
0076A	2018-06-06	33	0	1	0	0	0	1	1	0	3-4 yrs	1	8	Not currently breastfeeding	Secondary school	Borehole	Inside compound	Inside compound	Everyday	Everyday	Sometimes	Yes handwashing place	No open fire	One prev inf	No burn	0	1	1	0	37																			Mandinka
0077B	2018-06-07	21	0	1	1	0	1	0	0	0	2-3 yrs		1	Not currently breastfeeding	Primary school	Tap	Inside compound	Inside compound	Everyday	Everyday	Never	No handwashing place	Open fire in compound	More than one prev inf	No burn	0	0	2	0	37																			Mandinka
0078D	2018-06-06	33	0	0	0	0	0	0	0	0	Under 1 yr	1	7	Currently breastfeeding	Secondary school	Borehole	Inside compound	Inside compound	Everyday	Everyday	Never	Yes handwashing place	Open fire in compound	No prev inf	No burn	0	0	1	0	37																			Mandinka
0079E	2018-06-06	33	0	0	0	0	0	0	0	0	3-4 yrs	1	7	Not currently breastfeeding	Secondary school	Borehole	Inside compound	Inside compound	Everyday	Everyday	Sometimes	Yes handwashing place	Open fire in compound	No prev inf	No burn	0	0	1	0	37																			Mandinka
0080G	2018-06-06	33	0	0	0	0	0	0	0	0	2-3 yrs		9	Not currently breastfeeding	Secondary school	Borehole	Outside compound	Less than 5 mins walk	Everyday	Everyday	Sometimes	No handwashing place	Open fire in compound	One prev inf	No burn	0	0	1	0	37																			Fula
0081B	2018-06-06	33	0	0	0	0	0	0	0	0	1-2 yrs	1	3	Currently breastfeeding	Higher education	Tap	Inside compound	Inside compound	Everyday	Everyday	Sometimes	Yes handwashing place	Open fire in compound	One prev inf	No burn	0	0	1	0	37																			Mandinka
0082C	2018-06-06	33	0	1	0	0	0	0	0	1	3-4 yrs	1	3	Not currently breastfeeding	Higher education	Tap	Inside compound	Inside compound	Everyday	Everyday	Sometimes	Yes handwashing place	Open fire in compound	More than one prev inf	No burn	0	0	1	0	37																			Mandinka
0083D	2018-06-06	33	0	0	0	0	0	0	0	0	2-3 yrs	1	9	Not currently breastfeeding	Secondary school	Tap	Inside compound	Inside compound	Everyday	Everyday	Sometimes	Yes handwashing place	No open fire	No prev inf	No burn	0	0	1	0	37																			Mandinka
0084A	2018-06-06	33	0	0	0	0	0	0	0	0	Under 1 yr	1	9	Currently breastfeeding	Secondary school	Tap	Inside compound	Inside compound	Everyday	Everyday	Never	Yes handwashing place	No open fire	No prev inf	No burn	0	0	1	0	37																			Mandinka
0085E	2018-06-06	33	0	0	0	0	0	0	0	0	3-4 yrs		2	Not currently breastfeeding	Secondary school	Well	Inside compound	Inside compound	Everyday	Everyday	Sometimes	No handwashing place	Open fire in compound	No prev inf	No burn	0	0	1	0	37																			Wolof
0086F	2018-06-06	33	0	0	0	0	0	0	0	0	3-4 yrs	1	1	Not currently breastfeeding	None	Tap	Inside compound	Inside compound	Everyday	Everyday	Sometimes	Yes handwashing place	Open fire in compound	More than one prev inf	Burn	0	0	1	0	37																			Serehule
0087K	2018-06-06	33	0	0	0	0	0	0	0	0	3-4 yrs	1	11	Not currently breastfeeding	Secondary school	Tap	Inside compound	Inside compound	Everyday	Everyday	Sometimes	Yes handwashing place	Open fire in compound	No prev inf	No burn	0	0	1	0	37																			Mandinka
0088H	2018-06-06	33	0	0	0	0	0	0	0	0	3-4 yrs		11	Not currently breastfeeding	Higher education	Tap	Inside compound	Inside compound	Everyday	Everyday	Sometimes	Yes handwashing place	Open fire in compound	No prev inf	No burn	0	0	1	0	37																			Mandinka
0089J	2018-06-06	33	0	0	0	0	0	0	0	0	2-3 yrs		10	Not currently breastfeeding	None	Tap	Inside compound	Inside compound	Everyday	Everyday	Sometimes	Yes handwashing place	Open fire in compound	No prev inf	No burn	0	0	1	0	37																			Mandinka
0090E	2018-06-06	33	0	0	0	0	0	0	0	0	Under 1 yr	1	1	Currently breastfeeding	Higher education	Borehole	Inside compound	Inside compound	Everyday	Everyday	Sometimes	No handwashing place	Open fire in compound	No prev inf	No burn	0	0	1	0	37																			Wolof
0091C	2018-06-06	33	0	0	0	0	0	0	0	0	Under 1 yr	1	2	Currently breastfeeding	Secondary school	Borehole	Inside compound	Inside compound	Everyday	Everyday	Sometimes	No handwashing place	Open fire in compound	No prev inf	No burn	0	0	1	0	37																			Jola
0092A	2018-06-06	33	0	0	0	0	0	0	0	0	2-3 yrs	1	9	Not currently breastfeeding	Primary school	Borehole	Outside compound	Less than 5 mins walk	Everyday	Everyday	Never	No handwashing place	Open fire in compound	No prev inf	No burn	0	0	1	0	37																			Fula
0093G	2018-06-06	33	0	0	0	0	0	0	0	0	Under 1 yr	1	4	Currently breastfeeding	None	Tap	Outside compound	Less than 5 mins walk	Everyday	Everyday	Never	No handwashing place	No open fire	No prev inf	No burn	0	0	1	0	37																			Wolof
0094J	2018-06-06	33	0	1	1	0	1	0	0	1	3-4 yrs	1	3	Not currently breastfeeding	Secondary school	Borehole	Outside compound	5 to 10 minds walk	Everyday	Everyday	Sometimes	No handwashing place	Open fire in compound	More than one prev inf	No burn	0	0	1	0	37																			Mandinka
0095H	2018-06-06	33	0	0	0	0	0	0	0	0	1-2 yrs	1	12	Currently breastfeeding	None	Tap	Inside compound	Inside compound	Everyday	Everyday	Sometimes	Yes handwashing place	No open fire	No prev inf	No burn	0	0	1	0	37																			Mandinka
0096B	2018-06-06	33	0	0	0	0	0	0	0	0	1-2 yrs	0	12	Currently breastfeeding	None	Tap	Inside compound	Inside compound	Everyday	Everyday	Sometimes	Yes handwashing place	No open fire	No prev inf	No burn	0	0	1	0	37																			Mandinka
0097D	2018-06-06	33	0	0	0	0	0	0	0	0	Under 1 yr	1	3	Currently breastfeeding	Secondary school	Borehole	Outside compound	5 to 10 minds walk	Everyday	Everyday	Sometimes	No handwashing place	Open fire in compound	No prev inf	No burn	0	0	1	0	37																			Mandinka
0098F	2018-06-06	33	0	1	0	0	0	1	1	1	3-4 yrs	1	4	Not currently breastfeeding	None	Tap	Outside compound	Less than 5 mins walk	Everyday	Everyday	Never	No handwashing place	No open fire	No prev inf	No burn	0	0	1	0	37																			Wolof
0099K	2018-06-06	33	0	0	0	0	0	0	0	0	Under 1 yr	0	4	Currently breastfeeding	Secondary school	Borehole	Inside compound	Inside compound	Not everyday	Everyday	Sometimes	Yes handwashing place	No open fire	No prev inf	No burn	0	0	1	0	37																			Mandinka
0100H	2018-06-06	33	0	0	0	0	0	0	0	0	Under 1 yr	0	4	Currently breastfeeding	Secondary school	Borehole	Inside compound	Inside compound	Not everyday	Everyday	Sometimes	Yes handwashing place	No open fire	No prev inf	No burn	0	0	1	0	37																			Mandinka
0101A	2018-06-07	21	0	0	0	0	0	0	0	0	Under 1 yr	1	6	Currently breastfeeding	None	Tap	Inside compound	Inside compound	Everyday	Everyday	Sometimes	Yes handwashing place	No open fire	No prev inf	No burn	0	0	2	0	37																			Mandinka
0102K	2018-06-06	33	0	1	1	0	1	0	0	0	3-4 yrs	1	6	Not currently breastfeeding	Arabic only	Borehole	Outside compound	Less than 5 mins walk	Everyday	Everyday	Never	No handwashing place	No open fire	More than one prev inf	No burn	1	0	1	0	37																			Wolof
0103C	2018-06-06	33	0	1	0	0	0	1	1	1	3-4 yrs		6	Not currently breastfeeding	Arabic only	Borehole	Outside compound	Less than 5 mins walk	Everyday	Everyday	Never	No handwashing place	No open fire	More than one prev inf	Burn	0	0	1	0	37																			Wolof
0104B	2018-06-07	21	0	0	0	0	0	0	0	0	Under 1 yr	0	4	Currently breastfeeding	Primary school	Tap	Inside compound	Inside compound	Everyday	Everyday	Sometimes	Yes handwashing place	No open fire	No prev inf	No burn	0	0	2	0	37																			Mandinka
0105F	2018-06-07	21	0	0	0	0	0	0	0	0	Under 1 yr	1	6	Currently breastfeeding	Secondary school	Tap	Inside compound	Inside compound	Everyday	Everyday	Never	Yes handwashing place	No open fire	No prev inf	No burn	0	0	2	0	37																			Mandinka
0106E	2018-06-07	21	0	0	0	0	0	0	0	0	3-4 yrs	1	5	Not currently breastfeeding	Secondary school	Tap	Inside compound	Inside compound	Everyday	Everyday	Sometimes	Yes handwashing place	No open fire	No prev inf	No burn	0	0	2	0	37																			Mandinka
0107J	2018-06-07	21	0	0	0	0	0	0	0	0	Under 1 yr	1	4	Currently breastfeeding	None	Tap	Inside compound	Inside compound	Everyday	Everyday	Never	No handwashing place	No open fire	No prev inf	No burn	0	0	2	0	37																			Mandinka
0108G	2018-06-07	21	0	0	0	0	0	0	0	0	2-3 yrs		4	Not currently breastfeeding	None	Tap	Inside compound	Inside compound	Everyday	Everyday	Never	No handwashing place	No open fire	More than one prev inf	No burn	0	0	2	0	37																			Mandinka
0109D	2018-06-07	21	0	0	0	0	0	0	0	0	1-2 yrs	1	4	Currently breastfeeding	None	Tap	Inside compound	Inside compound	Everyday	Everyday	Never	No handwashing place	No open fire	No prev inf	No burn	0	0	2	0	37																			Mandinka
0110J	2018-06-07	21	0	0	0	0	0	0	0	0	3-4 yrs	1	6	Not currently breastfeeding	None	Tap	Inside compound	Inside compound	Everyday	Everyday	Sometimes	No handwashing place	No open fire	More than one prev inf	No burn	0	0	2	0	37																			Mandinka
0111K	2018-06-07	21	0	0	0	0	0	0	0	0	2-3 yrs	1	4	Not currently breastfeeding	Higher education	Tap	Inside compound	Inside compound	Everyday	Everyday	Sometimes	Yes handwashing place	No open fire	No prev inf	No burn	1	0	2	0	37																			Mandinka
0112E	2018-06-07	21	0	0	0	0	0	0	0	0	2-3 yrs	1	7	Not currently breastfeeding	None	Tap	Inside compound	Inside compound	Everyday	Everyday	Sometimes	No handwashing place	No open fire	No prev inf	No burn	0	0	2	0	37																			Mandinka
0113F	2018-06-07	21	0	0	0	0	0	0	0	0	2-3 yrs	1	5	Not currently breastfeeding	Secondary school	Tap	Inside compound	Inside compound	Everyday	Everyday	Sometimes	No handwashing place	No open fire	One prev inf	No burn	1	0	2	0	37																			Mandinka
0114D	2018-06-07	21	0	0	0	0	0	0	0	0	Under 1 yr	1	5	Currently breastfeeding	Secondary school	Tap	Inside compound	Inside compound	Everyday	Everyday	Sometimes	Yes handwashing place	No open fire	No prev inf	No burn	0	0	2	0	37																			Mandinka
0115G	2018-06-07	21	0	0	0	0	0	0	0	0	3-4 yrs		5	Not currently breastfeeding	Secondary school	Tap	Inside compound	Inside compound	Everyday	Everyday	Sometimes	Yes handwashing place	Open fire in compound	One prev inf	No burn	0	0	2	0	37																			Mandinka
0116C	2018-06-07	21	0	0	0	0	0	0	0	0	1-2 yrs		2	Currently breastfeeding	Arabic only	Tap	Outside compound	5 to 10 minds walk	Everyday	Everyday	Never	No handwashing place	Open fire in compound	One prev inf	No burn	1	1	2	0	37																			Fula
0117A	2018-06-07	21	0	0	0	0	0	0	0	0	3-4 yrs	1	6	Not currently breastfeeding	None	Tap	Inside compound	Inside compound	Everyday	Everyday	Sometimes	No handwashing place	No open fire	More than one prev inf	Burn	0	1	2	0	37																			Mandinka
0118B	2018-06-07	21	0	0	0	0	0	0	0	0	2-3 yrs	1	9	Not currently breastfeeding	None	Tap	Inside compound	Inside compound	Everyday	Everyday	Sometimes	No handwashing place	No open fire	More than one prev inf	No burn	0	0	2	0	37																			Mandinka
0119H	2018-06-07	21	0	0	0	0	0	0	0	0	3-4 yrs	1	9	Not currently breastfeeding	None	Tap	Inside compound	Inside compound	Everyday	Everyday	Sometimes	No handwashing place	No open fire	More than one prev inf	No burn	0	0	2	0	37																			Mandinka
0120D	2018-06-07	21	0	0	0	0	0	0	0	0	2-3 yrs	1	6	Not currently breastfeeding	Secondary school	Tap	Inside compound	Inside compound	Everyday	Everyday	Sometimes	No handwashing place	No open fire	No prev inf	No burn	1	0	2	0	37																			Mandinka
0121G	2018-06-07	21	0	0	0	0	0	0	0	0	3-4 yrs	1	2	Not currently breastfeeding	Arabic only	Tap	Inside compound	Inside compound	Everyday	Everyday	Sometimes	No handwashing place	Open fire in compound	More than one prev inf	No burn	0	0	2	0	37																			Mandinka
0122H	2018-06-07	21	0	0	0	0	0	0	0	0	1-2 yrs	1	2	Currently breastfeeding	Arabic only	Tap	Inside compound	Inside compound	Everyday	Everyday	Sometimes	No handwashing place	Open fire in compound	No prev inf	No burn	0	0	2	0	37																			Mandinka
0123E	2018-06-07	21	0	0	0	0	0	0	0	0	1-2 yrs	1	2	Currently breastfeeding	Arabic only	Tap	Inside compound	Inside compound	Everyday	Everyday	Sometimes	No handwashing place	Open fire in compound	No prev inf	No burn	0	0	2	0	37																			Mandinka
0124C	2018-06-07	21	0	1	0	0	0	0	0	0	Under 1 yr	1	2	Currently breastfeeding	Primary school	Tap	Outside compound	5 to 10 minds walk	Everyday	Everyday	Sometimes	No handwashing place	Open fire in compound	No prev inf	No burn	0	0	2	0	37																			Mandinka
0125A	2018-06-07	21	0	0	0	0	0	0	0	0	2-3 yrs	0	6	Not currently breastfeeding	Primary school	Tap	Outside compound	5 to 10 minds walk	Everyday	Everyday	Sometimes	No handwashing place	No open fire	No prev inf	No burn	0	0	2	0	37																			Mandinka
0126K	2018-06-07	21	0	0	0	0	0	0	0	0	3-4 yrs	0	6	Not currently breastfeeding	None	Tap	Outside compound	5 to 10 minds walk	Everyday	Everyday	Sometimes	No handwashing place	No open fire	No prev inf	No burn	0	0	2	0	37																			Mandinka
0127F	2018-06-07	21	0	1	0	0	0	1	1	0	Under 1 yr	1	11	Currently breastfeeding	Secondary school	Tap	Outside compound	Over 10 mins away	Everyday	Everyday	Sometimes	No handwashing place	No open fire	No prev inf	No burn	0	0	2	0	37																			Mandinka
0128J	2018-06-07	21	0	1	1	0	1	0	0	0	3-4 yrs	1	12	Not currently breastfeeding	Secondary school	Tap	Outside compound	Over 10 mins away	Everyday	Everyday	Sometimes	No handwashing place	No open fire	No prev inf	No burn	0	0	2	0	37																			Mandinka
0129B	2018-06-07	21	0	0	0	0	0	0	0	0	1-2 yrs	1	1	Currently breastfeeding	Secondary school	Tap	Inside compound	Inside compound	Everyday	Everyday	Sometimes	No handwashing place	Open fire in compound	No prev inf	No burn	0	0	2	0	37																			Mandinka
0130A	2018-06-07	21	0	0	0	0	0	0	0	0	1-2 yrs	1	7	Not currently breastfeeding	Secondary school	Tap	Inside compound	Inside compound	Everyday	Everyday	Sometimes	Yes handwashing place	Open fire in compound	No prev inf	No burn	0	0	2	0	37																			Fula
0131D	2018-06-07	21	0	0	0	0	0	0	0	0	1-2 yrs		2	Currently breastfeeding	Primary school	Tap	Outside compound	5 to 10 minds walk	Everyday	Everyday	Never	No handwashing place	Open fire in compound	One prev inf	No burn	0	0	2	0	37																			Fula
0132B	2018-06-07	21	0	0	0	0	0	0	0	0	3-4 yrs	1	2	Not currently breastfeeding	Secondary school	Tap	Inside compound	Inside compound	Everyday	Everyday	Sometimes	No handwashing place	Open fire in compound	No prev inf	No burn	0	0	2	0	37																			Wolof
0133H	2018-06-07	21	0	0	0	0	0	0	0	0	3-4 yrs	1	4	Not currently breastfeeding	None	Tap	Inside compound	Inside compound	Everyday	Everyday	Sometimes	No handwashing place	Open fire in compound	One prev inf	Burn	1	1	2	0	37																			Mandinka
0134F	2018-06-07	21	0	0	0	0	0	0	0	0	Under 1 yr	0	8	Currently breastfeeding	Secondary school	Tap	Inside compound	Inside compound	Everyday	Everyday	Never	No handwashing place	No open fire	No prev inf	No burn	1	0	2	0	37																			Mandinka
0135K	2018-06-07	21	0	1	1	0	1	0	0	0	Under 1 yr	1	2	Currently breastfeeding	None	Tap	Inside compound	Inside compound	Everyday	Everyday	Never	No handwashing place	Open fire in compound	No prev inf	No burn	0	0	2	0	37																			Mandinka
0136J	2018-06-07	21	0	1	0	0	0	0	0	1	3-4 yrs	0	1	Not currently breastfeeding	None	Tap	Inside compound	Inside compound	Everyday	Everyday	Sometimes	No handwashing place	Open fire in compound	More than one prev inf	No burn	1	1	2	0	37																			Mandinka
0137G	2018-06-07	21	0	0	0	0	0	0	0	0	2-3 yrs	1	2	Not currently breastfeeding	Primary school	Tap	Inside compound	Inside compound	Everyday	Everyday	Sometimes	No handwashing place	Open fire in compound	No prev inf	No burn	0	0	2	0	37																			Mandinka
0138E	2018-06-07	21	0	0	0	0	0	0	0	0	1-2 yrs	0	4	Currently breastfeeding	None	Tap	Outside compound	5 to 10 minds walk	Everyday	Everyday	Sometimes	Yes handwashing place	Open fire in compound	No prev inf	No burn	0	0	2	0	37																			Fula
0139C	2018-06-07	21	0	0	0	0	0	0	0	0	3-4 yrs		4	Not currently breastfeeding	None	Tap	Outside compound	5 to 10 minds walk	Everyday	Everyday	Sometimes	Yes handwashing place	Open fire in compound	No prev inf	No burn	0	0	2	0	37																			Fula
0140C	2018-06-07	21	0	1	0	0	0	1	1	0	2-3 yrs	1	5	Not currently breastfeeding	Secondary school	Tap	Inside compound	Inside compound	Everyday	Everyday	Sometimes	Yes handwashing place	No open fire	One prev inf	No burn	0	0	2	0	37																			Mandinka
0141F	2018-06-07	21	0	0	0	0	0	0	0	0	Under 1 yr	1	5	Currently breastfeeding	Secondary school	Tap	Inside compound	Inside compound	Everyday	Everyday	Never	No handwashing place	No open fire	No prev inf	No burn	0	0	2	0	37																			Mandinka
0142J	2018-06-07	21	0	1	1	0	1	0	0	0	2-3 yrs	0	3	Not currently breastfeeding	Secondary school	Tap	Inside compound	Inside compound	Everyday	Everyday	Never	No handwashing place	No open fire	No prev inf	No burn	1	0	2	0	37																			Mandinka
0143B	2018-06-07	21	0	0	0	0	0	0	0	0	1-2 yrs	1	1	Not currently breastfeeding	Secondary school	Tap	Inside compound	Inside compound	Everyday	Everyday	Never	No handwashing place	Open fire in compound	No prev inf	No burn	0	0	2	0	37																			Mandinka
0144E	2018-06-07	21	0	0	0	0	0	0	0	0	3-4 yrs	1	2	Not currently breastfeeding	Secondary school	Tap	Inside compound	Inside compound	Everyday	Everyday	Sometimes	No handwashing place	No open fire	One prev inf	Burn	0	0	2	0	37																			Mandinka
0145D	2018-06-07	21	0	1	1	0	1	0	0	0	1-2 yrs	1	7	Currently breastfeeding	Primary school	Tap	Inside compound	Inside compound	Everyday	Everyday	Sometimes	Yes handwashing place	Open fire in compound	No prev inf	No burn	0	0	2	0	37																			Mandinka
0146G	2018-06-07	21	0	1	1	0	1	0	0	0	Under 1 yr	1	3	Currently breastfeeding	Primary school	Tap	Inside compound	Inside compound	Everyday	Everyday	Sometimes	Yes handwashing place	Open fire in compound	No prev inf	No burn	0	0	2	0	37																			Mandinka
0147H	2018-06-07	21	0	1	1	0	1	0	0	0	3-4 yrs	1	7	Not currently breastfeeding	Secondary school	Tap	Inside compound	Inside compound	Everyday	Everyday	Sometimes	Yes handwashing place	Open fire in compound	One prev inf	No burn	0	0	2	0	37																			Mandinka
0148K	2018-06-07	21	0	1	1	0	1	0	0	1	3-4 yrs	1	4	Not currently breastfeeding	Secondary school	Tap	Inside compound	Inside compound	Everyday	Everyday	Sometimes	No handwashing place	No open fire	More than one prev inf	No burn	0	0	2	0	37																			Mandinka
0149A	2018-06-08	21	0	0	0	0	0	0	0	0	2-3 yrs	1	9	Not currently breastfeeding	None	Tap	Inside compound	Inside compound	Everyday	Everyday	Sometimes	No handwashing place	Open fire in compound	No prev inf	No burn	1	0	2	0	37																			Mandinka
0150K	2018-06-07	21	0	1	0	0	0	1	1	0	3-4 yrs	1	5	Not currently breastfeeding	Secondary school	Tap	Inside compound	Inside compound	Everyday	Everyday	Sometimes	Yes handwashing place	No open fire	More than one prev inf	No burn	1	0	2	0	37																			Mandinka
0151E	2018-06-07	21	0	0	0	0	0	0	0	0	2-3 yrs	1	5	Currently breastfeeding	Secondary school	Tap	Inside compound	Inside compound	Everyday	Everyday	Sometimes	Yes handwashing place	No open fire	More than one prev inf	No burn	0	0	2	0	37																			Mandinka
0152D	2018-06-07	21	0	0	0	0	0	0	0	0	3-4 yrs	1	1	Not currently breastfeeding	Secondary school	Tap	Inside compound	Inside compound	Everyday	Everyday	Sometimes	No handwashing place	Open fire in compound	No prev inf	Burn	0	0	2	0	37																			Mandinka
0153J	2018-06-07	21	0	1	1	0	1	0	0	0	2-3 yrs	1	2	Not currently breastfeeding	None	Tap	Inside compound	Inside compound	Everyday	Everyday	Never	No handwashing place	Open fire in compound	One prev inf	No burn	0	0	2	0	37																			Wolof
0154G	2018-06-07	21	0	1	1	0	1	1	1	0	1-2 yrs	1	2	Currently breastfeeding	Primary school	Tap	Inside compound	Inside compound	Everyday	Everyday	Never	No handwashing place	Open fire in compound	One prev inf	No burn	0	0	2	0	37																			Mandinka
0155B	2018-06-07	21	0	0	0	0	0	0	0	0	2-3 yrs	1	1	Not currently breastfeeding	Primary school	Tap	Inside compound	Inside compound	Everyday	Everyday	Never	No handwashing place	Open fire in compound	One prev inf	No burn	0	0	2	0	37																			Mandinka
0156H	2018-06-07	21	0	1	1	0	1	0	0	0	Under 1 yr	1	2	Currently breastfeeding	Secondary school	Tap	Inside compound	Inside compound	Everyday	Everyday	Never	No handwashing place	Open fire in compound	No prev inf	No burn	0	0	2	0	37																			Mandinka
0157C	2018-06-07	21	0	1	0	0	0	0	0	1	Under 1 yr	1	3	Currently breastfeeding	None	Tap	Inside compound	Inside compound	Everyday	Everyday	Sometimes	No handwashing place	Open fire in compound	No prev inf	No burn	0	0	2	0	37																			Fula
0158A	2018-06-07	21	0	0	0	0	0	0	0	0	2-3 yrs	1	2	Not currently breastfeeding	None	Tap	Inside compound	Inside compound	Everyday	Everyday	Sometimes	No handwashing place	Open fire in compound	One prev inf	No burn	0	0	2	0	37																			Mandinka
0159F	2018-06-08	21	0	1	1	0	1	0	0	1	Under 1 yr		11	Not currently breastfeeding	Secondary school	Tap	Inside compound	Inside compound	Everyday	Everyday	Sometimes	Yes handwashing place	Open fire in compound	No prev inf	No burn	0	0	2	0	37																			Mandinka
0160B	2018-06-11	21	0	1	0	0	0	1	1	0	3-4 yrs	1	11	Not currently breastfeeding	None	Tap	Inside compound	Inside compound	Everyday	Everyday	Sometimes	No handwashing place	Open fire in compound	No prev inf	No burn	0	0	2	0	37																			Mandinka
0161H	2018-06-08	21	0	0	0	0	0	0	0	0	2-3 yrs	1	7	Not currently breastfeeding	Secondary school	Tap	Inside compound	Inside compound	Everyday	Everyday	Sometimes	Yes handwashing place	Open fire in compound	One prev inf	No burn	0	0	2	0	37																			Mandinka
0162F	2018-06-08	21	0	1	0	0	0	0	0	1	2-3 yrs	1	7	Not currently breastfeeding	Secondary school	Tap	Outside compound	5 to 10 minds walk	Everyday	Everyday	Sometimes	Yes handwashing place	Open fire in compound	No prev inf	No burn	0	0	2	0	37																			Mandinka
0163A	2018-06-08	21	0	1	0	0	0	0	0	0	1-2 yrs	1	7	Currently breastfeeding	Secondary school	Tap	Inside compound	Inside compound	Everyday	Everyday	Never	No handwashing place	Open fire in compound	One prev inf	No burn	0	0	2	0	37																			Mandinka
0164K	2018-06-08	21	0	1	0	0	0	0	0	1	2-3 yrs		6	Not currently breastfeeding	Primary school	Tap	Inside compound	Inside compound	Everyday	Everyday	Sometimes	No handwashing place	Open fire in compound	One prev inf	No burn	0	0	2	0	37																			Mandinka
0165J	2018-06-08	21	0	0	0	0	0	0	0	0	2-3 yrs		7	Not currently breastfeeding	None	Tap	Inside compound	Inside compound	Everyday	Everyday	Sometimes	No handwashing place	Open fire in compound	One prev inf	No burn	0	0	2	0	37																			Mandinka
0166D	2018-06-08	21	0	1	1	0	1	0	0	0	1-2 yrs	1	6	Currently breastfeeding	Primary school	Tap	Inside compound	Inside compound	Everyday	Everyday	Sometimes	No handwashing place	Open fire in compound	No prev inf	No burn	0	0	2	0	37																			Fula
0167E	2018-06-08	21	0	1	0	0	0	0	0	1	3-4 yrs	1	9	Not currently breastfeeding	Secondary school	Tap	Inside compound	Inside compound	Everyday	Everyday	Sometimes	No handwashing place	Open fire in compound	No prev inf	No burn	0	0	2	0	37																			Mandinka
0168C	2018-06-08	21	0	1	1	0	1	0	0	0	1-2 yrs	1	10	Currently breastfeeding	Secondary school	Tap	Inside compound	Inside compound	Everyday	Everyday	Sometimes	No handwashing place	No open fire		No burn	0	0	2	0	37																			Mandinka
0169G	2018-06-08	21	0	1	0	0	0	1	1	0	3-4 yrs		10	Not currently breastfeeding	Secondary school	Tap	Inside compound	Inside compound	Everyday	Everyday	Sometimes	Yes handwashing place	Open fire in compound	No prev inf	No burn	0	0	2	0	37																			Mandinka
0170G	2018-06-08	21	0	1	0	0	0	1	1	0	1-2 yrs		4	Currently breastfeeding	Secondary school	Tap	Inside compound	Inside compound	Everyday	Everyday	Sometimes	No handwashing place	Open fire in compound	No prev inf	No burn		0	2	0	37																			Mandinka
0171B	2018-06-08	21	0	0	0	0	0	0	0	0	Under 1 yr	1	6	Currently breastfeeding	Primary school	Tap	Inside compound	Inside compound	Everyday	Everyday	Never	No handwashing place	Open fire in compound	No prev inf	No burn	0	0	2	0	37																			Mandinka
0172C	2018-06-08	21	0	1	1	0	1	0	0	0	1-2 yrs	1	6	Not currently breastfeeding	None	Tap	Inside compound	Inside compound	Everyday	Everyday	Sometimes	No handwashing place	Open fire in compound	No prev inf	No burn	0	0	2	0	37																			Mandinka
0173D	2018-06-08	21	0	0	0	0	0	0	0	0	2-3 yrs	1	7	Not currently breastfeeding	Arabic only	Tap	Outside compound	Less than 5 mins walk	Everyday	Everyday	Always	Yes handwashing place	Open fire in compound	No prev inf	Burn	0	0	2	0	37																			Mandinka
0174A	2018-06-08	21	0	1	0	0	0	0	0	1	3-4 yrs		4	Not currently breastfeeding	Secondary school	Tap	Inside compound	Inside compound	Everyday	Everyday	Sometimes	No handwashing place	No open fire	One prev inf	No burn	0	0	2	0	37																			Mandinka
0175E	2018-06-08	21	0	0	0	0	0	0	0	0	3-4 yrs	1	11	Not currently breastfeeding	Primary school	Tap	Inside compound	Inside compound	Everyday	Everyday	Sometimes	No handwashing place	Open fire in compound	No prev inf	No burn	1	0	2	0	37																			Mandinka
0176F	2018-06-08	21	0	0	0	0	0	0	0	0	Under 1 yr	1	6	Currently breastfeeding	Primary school	Tap	Outside compound	Less than 5 mins walk	Everyday	Everyday	Never	Yes handwashing place	Open fire in compound	No prev inf	No burn	0	0	2	0	37																			Mandinka
0177K	2018-06-08	21	0	0	0	0	0	0	0	0	1-2 yrs	1	8	Currently breastfeeding	Primary school	Tap	Inside compound	Inside compound	Everyday	Everyday	Never	No handwashing place	Open fire in compound	No prev inf	No burn	0	0	2	0	37																			Mandinka
0178H	2018-06-08	21	0	1	0	0	0	1	1	0	3-4 yrs		7	Not currently breastfeeding	Primary school	Tap	Inside compound	Inside compound	Everyday	Everyday	Sometimes	No handwashing place	Open fire in compound	One prev inf	No burn	0	0	2	0	37																			Mandinka
0179J	2018-06-08	21	0	0	0	0	0	0	0	0	3-4 yrs	0	6	Not currently breastfeeding	Secondary school	Tap	Outside compound	5 to 10 minds walk	Everyday	Everyday	Never	Yes handwashing place	Open fire in compound	No prev inf	No burn	0	0	2	0	37																			Mandinka
0180E	2018-06-08	21	0	0	0	0	0	0	0	0	1-2 yrs	0	11	Not currently breastfeeding	Secondary school	Tap	Inside compound	Inside compound	Everyday	Everyday	Sometimes	Yes handwashing place	Open fire in compound	One prev inf	Burn	0	0	2	0	37																			Mandinka
0181C	2018-06-08	21	0	1	0	0	0	0	0	1	3-4 yrs	1	6	Not currently breastfeeding	None	Tap	Inside compound	Inside compound	Everyday	Everyday	Sometimes	Yes handwashing place	Open fire in compound	One prev inf	No burn	0	0	2	0	37																			Mandinka
0182A	2018-06-08	21	0	0	0	0	0	0	0	0	3-4 yrs	1	7	Not currently breastfeeding	None	Tap	Outside compound	5 to 10 minds walk	Everyday	Everyday	Sometimes	No handwashing place	Open fire in compound	No prev inf	No burn	0	0	2	0	37																			Mandinka
0183G	2018-06-08	21	0	1	0	0	0	0	0	0	2-3 yrs	0	10	Not currently breastfeeding	None	Tap	Outside compound	Over 10 mins away	Everyday	Everyday	Sometimes	Yes handwashing place	Open fire in compound	One prev inf	Burn	0	0	2	0	37																			Mandinka
0184J	2018-06-11	21	0	0	0	0	0	0	0	0	2-3 yrs	1	10	Not currently breastfeeding	Secondary school	Tap	Inside compound	Inside compound	Everyday	Everyday	Sometimes	No handwashing place	No open fire	More than one prev inf	Burn	1	0	2	0	37																			Wolof
0185H	2018-06-11	21	0	0	0	0	0	0	0	0	Under 1 yr	1	10	Currently breastfeeding	None	Tap	Inside compound	Inside compound	Everyday	Everyday	Never	No handwashing place	No open fire	No prev inf	No burn	0	0	2	0	37																			Mandinka
0186B	2018-06-11	21	0	0	0	0	0	0	0	0	3-4 yrs		9	Not currently breastfeeding	None	Tap	Inside compound	Inside compound	Everyday	Everyday	Sometimes	No handwashing place	No open fire	No prev inf	No burn	0	0	2	0	37																			Mandinka
0187D	2018-06-11	21	0	0	0	0	0	0	0	0	3-4 yrs		6	Not currently breastfeeding	Secondary school	Tap	Inside compound	Inside compound	Everyday	Everyday	Sometimes	No handwashing place	No open fire	No prev inf	No burn	0	0	2	0	37																			Fula
0188F	2018-06-11	21	0	0	0	0	0	0	0	0	Under 1 yr		3	Currently breastfeeding	None	Tap	Inside compound	Inside compound	Everyday	Everyday	Never	No handwashing place	No open fire	One prev inf	No burn	0	0	2	0	37																			Mandinka
0189K	2018-06-11	21	0	0	0	0	0	0	0	0	3-4 yrs	1	5	Not currently breastfeeding	Secondary school	Tap	Inside compound	Inside compound	Everyday	Everyday	Sometimes	No handwashing place	No open fire	No prev inf	No burn	1	0	2	0	37																			Mandinka
0190F	2018-06-11	21	0	0	0	0	0	0	0	0	Under 1 yr	1	5	Currently breastfeeding	None	Tap	Inside compound	Inside compound	Everyday	Everyday	Never	No handwashing place	No open fire	No prev inf	No burn	0	0	2	0	37																			Mandinka
0191J	2018-06-11	21	0	0	0	0	0	0	0	0	3-4 yrs	1	5	Not currently breastfeeding	None	Tap	Inside compound	Inside compound	Everyday	Everyday	Sometimes	No handwashing place	No open fire	One prev inf	No burn	1	0	2	0	37																			Mandinka
0192G	2018-06-11	21	0	0	0	0	0	0	0	0	2-3 yrs	1	5	Not currently breastfeeding	None	Tap	Inside compound	Inside compound	Everyday	Everyday	Sometimes	No handwashing place	No open fire	No prev inf	No burn	1	0	2	0	37																			Mandinka
0193K	2018-06-11	21	0	0	0	0	0	0	0	0	Under 1 yr	1	6	Currently breastfeeding	Secondary school	Tap	Inside compound	Inside compound	Everyday	Everyday	Never	No handwashing place	No open fire	No prev inf	No burn	0	0	2	0	37																			Mandinka
0194H	2018-06-11	21	0	1	0	0	0	1	1	0	2-3 yrs	1	6	Not currently breastfeeding	Primary school	Tap	Inside compound	Inside compound	Everyday	Everyday	Never	No handwashing place	No open fire	No prev inf	No burn	0	0	2	0	37																			Mandinka
0195C	2018-06-11	21	0	0	0	0	0	0	0	0	Under 1 yr	1	6	Currently breastfeeding	Primary school	Tap	Inside compound	Inside compound	Everyday	Everyday	Never	No handwashing place	No open fire	No prev inf	No burn	0	0	2	0	37																			Mandinka
0196A	2018-06-11	21	0	0	0	0	0	0	0	0	1-2 yrs	1	8	Currently breastfeeding	Secondary school	Tap	Inside compound	Inside compound	Everyday	Everyday	Never	No handwashing place	Open fire in compound	No prev inf	Burn	0	0	2	0	37																			Mandinka
0197B	2018-06-11	21	0	1	1	0	1	1	1	0	1-2 yrs	1	10	Currently breastfeeding	Secondary school	Tap	Inside compound	Inside compound	Everyday	Everyday	Never	No handwashing place	Open fire in compound	One prev inf	Burn	0	0	2	0	37																			Mandinka
0198D	2018-06-11	21	0	1	0	0	0	1	1	0	3-4 yrs	1	7	Not currently breastfeeding	Secondary school	Tap	Inside compound	Inside compound	Everyday	Everyday	Sometimes	No handwashing place	No open fire	More than one prev inf	Burn	0	0	2	0	37																			Mandinka
0199E	2018-06-11	21	0	0	0	0	0	0	0	0	Under 1 yr	1	6	Currently breastfeeding	None	Tap	Inside compound	Inside compound	Everyday	Everyday	Never	No handwashing place	Open fire in compound	No prev inf	No burn	0	0	2	0	37																			Mandinka
0200J	2018-06-11	21	0	1	0	0	0	1	1	1	3-4 yrs		8	Not currently breastfeeding	Primary school	Tap	Inside compound	Inside compound	Everyday	Everyday	Sometimes	No handwashing place	Open fire in compound	One prev inf	No burn	0	0	2	0	37																			Mandinka
0201K	2018-06-11	21	0	0	0	0	0	0	0	0	Under 1 yr	1	9	Currently breastfeeding	Secondary school	Tap	Inside compound	Inside compound	Everyday	Everyday	Never	No handwashing place	Open fire in compound	No prev inf	No burn	0	0	2	0	37																			Fula
0202E	2018-06-11	21	0	0	0	0	0	0	0	0	Under 1 yr	1	9	Currently breastfeeding	Secondary school	Tap	Inside compound	Inside compound	Everyday	Everyday	Never	No handwashing place	No open fire	One prev inf	No burn	0	0	2	0	37																			Fula
0203F	2018-06-11	21	0	0	0	0	0	0	0	0	2-3 yrs		9	Not currently breastfeeding	Primary school	Tap	Inside compound	Inside compound	Everyday	Everyday	Sometimes	No handwashing place	Open fire in compound	One prev inf	No burn	0	0	2	0	37																			Mandinka
0204D	2018-06-11	21	0	0	0	0	0	0	0	0	3-4 yrs	1	5	Not currently breastfeeding	Secondary school	Tap	Inside compound	Inside compound	Everyday	Everyday	Sometimes	Yes handwashing place	No open fire	One prev inf	No burn	0	0	2	0	37																			Mandinka
0205G	2018-06-11	21	0	0	0	0	0	0	0	0	Under 1 yr	1	6	Currently breastfeeding	Primary school	Tap	Inside compound	Inside compound	Everyday	Everyday	Never	No handwashing place	Open fire in compound	No prev inf	No burn	0	0	2	0	37																			Mandinka
0206C	2018-06-11	21	0	0	0	0	0	0	0	0	Under 1 yr	1	4	Currently breastfeeding	Secondary school	Tap	Inside compound	Inside compound	Everyday	Everyday	Never	No handwashing place	No open fire	One prev inf	No burn	0	0	2	0	37																			Mandinka
0207A	2018-06-11	21	0	0	0	0	0	0	0	0	2-3 yrs		7	Not currently breastfeeding	Secondary school	Tap	Inside compound	Inside compound	Everyday	Everyday	Sometimes	No handwashing place	Open fire in compound	One prev inf	No burn	0	0	2	0	37																			Mandinka
0208B	2018-06-11	21	0	1	0	0	0	0	0	1	3-4 yrs		6	Not currently breastfeeding	Secondary school	Tap	Inside compound	Inside compound	Everyday	Everyday	Sometimes	No handwashing place	Open fire in compound	One prev inf	Burn	0	0	2	0	37																			Mandinka
0209H	2018-06-11	21	0	0	0	0	0	0	0	0	3-4 yrs	1	4	Not currently breastfeeding	Secondary school	Tap	Inside compound	Inside compound	Everyday	Everyday	Sometimes	Yes handwashing place	No open fire	No prev inf	Burn	0	0	2	0	37																			Mandinka
0210A	2018-06-11	21	0	0	0	0	0	0	0	0	1-2 yrs	1	7	Currently breastfeeding	None	Tap	Outside compound	5 to 10 minds walk	Everyday	Everyday	Sometimes	Yes handwashing place	Open fire in compound	No prev inf	No burn	0	0	2	0	37																			Wolof
0211D	2018-06-11	21	0	0	0	0	0	0	0	0	3-4 yrs	1	10	Not currently breastfeeding	None	Tap	Outside compound	Less than 5 mins walk	Everyday	Everyday	Never	No handwashing place	Open fire in compound	No prev inf	No burn	1	0	2	0	37																			Wolof
0212B	2018-06-11	21	0	1	0	0	0	0	0	1	3-4 yrs		7	Not currently breastfeeding	None	Tap	Outside compound	5 to 10 minds walk	Everyday	Everyday	Sometimes	Yes handwashing place	Open fire in compound	One prev inf	No burn	0	0	2	0	37																			Wolof
0213H	2018-06-11	21	0	0	0	0	0	0	0	0	3-4 yrs		4	Not currently breastfeeding	Primary school	Tap	Outside compound	Less than 5 mins walk	Everyday	Everyday	Never	No handwashing place	Open fire in compound	One prev inf	No burn	0	0	2	0	37																			Wolof
0214F	2018-06-11	21	0	1	0	0	0	0	0	0	Under 1 yr	1	13	Currently breastfeeding	Secondary school	Tap	Outside compound	Less than 5 mins walk	Everyday	Everyday	Never	No handwashing place	Open fire in compound	No prev inf	No burn	0	0	2	0	37																			Other
0215K	2018-06-11	21	0	1	0	0	0	1	1	0	3-4 yrs		7	Not currently breastfeeding	Primary school	Tap	Outside compound	5 to 10 minds walk	Everyday	Everyday	Never	No handwashing place	Open fire in compound	One prev inf	No burn	0	0	2	0	37																			Mandinka
0216J	2018-06-11	21	0	0	0	0	0	0	0	0	2-3 yrs		4	Not currently breastfeeding	None	Tap	Inside compound	Inside compound	Everyday	Everyday	Sometimes	Yes handwashing place	Open fire in compound	No prev inf	No burn	0	0	2	0	37																			Wolof
0217G	2018-06-11	21	0	0	0	0	0	0	0	0	Under 1 yr		4	Currently breastfeeding	Secondary school	Tap	Inside compound	Inside compound	Everyday	Everyday	Never	Yes handwashing place	No open fire	No prev inf	No burn	0	0	2	0	37																			Wolof
0218E	2018-06-12	21	0	0	0	0	0	0	0	0	3-4 yrs	1	7	Not currently breastfeeding	None	Tap	Inside compound	Inside compound	Everyday	Everyday	Sometimes	Yes handwashing place	Open fire in compound	No prev inf	No burn	0	0	2	0	37																			Mandinka
0219C	2018-06-12	21	0	0	0	0	0	0	0	0	2-3 yrs	1	5	Not currently breastfeeding	Secondary school	Tap	Inside compound	Inside compound	Everyday	Everyday	Sometimes	Yes handwashing place	Open fire in compound	No prev inf	No burn	0	0	2	0	37																			Mandinka
0220C	2018-06-12	21	0	0	0	0	0	0	0	0	3-4 yrs		5	Not currently breastfeeding	Secondary school	Tap	Inside compound	Inside compound	Everyday	Everyday	Sometimes	Yes handwashing place	Open fire in compound	No prev inf	No burn	0	0	2	0	37																			Mandinka
0221F	2018-06-12	21	0	1	0	0	0	0	0	1	2-3 yrs	0	6	Not currently breastfeeding	None	Tap	Inside compound	Inside compound	Everyday	Everyday	Sometimes	Yes handwashing place	Open fire in compound	No prev inf	No burn	0	0	2	0	37																			Mandinka
0222J	2018-06-12	21	0	1	0	0	0	0	0	1	2-3 yrs	0	6	Not currently breastfeeding	None	Tap	Inside compound	Inside compound	Everyday	Everyday	Sometimes	Yes handwashing place	Open fire in compound	No prev inf	No burn	1	0	2	0	37																			Mandinka
0223B	2018-06-12	21	0	0	0	0	0	0	0	0	Under 1 yr	1	6	Currently breastfeeding	None	Tap	Inside compound	Inside compound	Everyday	Everyday	Sometimes	Yes handwashing place	Open fire in compound	No prev inf	No burn	0	0	2	0	37																			Mandinka
0224E	2018-06-12	21	0	0	0	0	0	0	0	0	3-4 yrs	1	5	Not currently breastfeeding	Secondary school	Tap	Inside compound	Inside compound	Everyday	Everyday	Sometimes	Yes handwashing place	Open fire in compound	No prev inf	Burn	1	1	2	0	37																			Wolof
0225D	2018-06-12	21	0	0	0	0	0	0	0	0	Under 1 yr	1	6	Currently breastfeeding	Secondary school	Tap	Inside compound	Inside compound	Everyday	Everyday	Sometimes	Yes handwashing place	Open fire in compound	No prev inf	No burn	0	0	2	0	37																			Jola
0226G	2018-06-12	21	0	1	1	0	1	0	0	0	Under 1 yr	0	8	Currently breastfeeding	None	Tap	Inside compound	Inside compound	Everyday	Everyday	Sometimes	No handwashing place	Open fire in compound	No prev inf	No burn	1	0	2	0	37																			Mandinka
0227H	2018-06-12	21	0	1	1	0	1	0	0	0	3-4 yrs	1	6	Not currently breastfeeding	None	Tap	Inside compound	Inside compound	Everyday	Everyday	Sometimes	No handwashing place	Open fire in compound	One prev inf	No burn	1	0	2	0	37																			Mandinka
0228K	2018-06-12	21	0	1	1	0	1	1	1	0	3-4 yrs	1	6	Not currently breastfeeding	Secondary school	Tap	Inside compound	Inside compound	Everyday	Everyday	Sometimes	Yes handwashing place	Open fire in compound	No prev inf	Burn	0	0	2	0	37																			Mandinka
0229A	2018-06-12	21	0	1	1	0	1	0	0	1	3-4 yrs	1	7	Not currently breastfeeding	None	Tap	Inside compound	Inside compound	Everyday	Everyday	Sometimes	No handwashing place	Open fire in compound	One prev inf	No burn	0	0	2	0	37																			Mandinka
0230E	2018-06-12	21	0	0	0	0	0	0	0	0	Under 1 yr	1	6	Currently breastfeeding	Secondary school	Tap	Inside compound	Inside compound	Everyday	Everyday	Sometimes	Yes handwashing place	Open fire in compound	No prev inf	No burn	0	0	2	0	37																			Mandinka
0231C	2018-06-12	21	0	1	1	0	1	0	0	0	3-4 yrs		7	Not currently breastfeeding	None	Tap	Inside compound	Inside compound	Everyday	Everyday	Sometimes	No handwashing place	Open fire in compound	One prev inf	No burn	0	0	2	0	37																			Mandinka
0232A	2018-06-12	21	0	0	0	0	0	0	0	0	Under 1 yr		5	Not currently breastfeeding	Secondary school	Tap	Outside compound	5 to 10 minds walk	Everyday	Everyday	Sometimes	No handwashing place	Open fire in compound	No prev inf	No burn	0	0	2	0	37																			Mandinka
0233G	2018-06-12	21	0	0	0	0	0	0	0	0	3-4 yrs		6	Not currently breastfeeding	Secondary school	Tap	Inside compound	Inside compound	Everyday	Everyday	Sometimes	Yes handwashing place	Open fire in compound	One prev inf	Burn	1	1	2	0	37																			Mandinka
0234J	2018-06-12	21	0	1	0	0	0	0	0	1	Under 1 yr	1	6	Currently breastfeeding	Secondary school	Tap	Inside compound	Inside compound	Everyday	Everyday	Sometimes	Yes handwashing place	Open fire in compound	No prev inf	No burn	0	0	2	0	37																			Mandinka
0235H	2018-06-12	21	0	0	0	0	0	0	0	0	Under 1 yr	1	6	Currently breastfeeding	Secondary school	Tap	Inside compound	Inside compound	Everyday	Everyday	Never	Yes handwashing place	Open fire in compound	No prev inf	No burn	0	0	2	0	37																			Mandinka
0236B	2018-06-12	21	0	0	0	0	0	0	0	0	1-2 yrs	1	6	Not currently breastfeeding	Secondary school	Tap	Inside compound	Inside compound	Everyday	Everyday	Sometimes	Yes handwashing place	Open fire in compound	No prev inf	No burn	0	0	2	0	37																			Mandinka
0237D	2018-06-12	21	0	0	0	0	0	0	0	0	1-2 yrs	1	6	Currently breastfeeding	None	Tap	Inside compound	Inside compound	Everyday	Everyday	Sometimes	Yes handwashing place	Open fire in compound	No prev inf	No burn	0	0	2	0	37																			Mandinka
0238F	2018-06-12	21	0	0	0	0	0	0	0	0	Under 1 yr	1	3	Currently breastfeeding	Secondary school	Tap	Inside compound	Inside compound	Everyday	Everyday	Sometimes	Yes handwashing place	Open fire in compound	No prev inf	No burn	0	0	2	0	37																			Jola
0239K	2018-06-12	21	0	0	0	0	0	0	0	0	Under 1 yr	1	3	Currently breastfeeding	Secondary school	Tap	Inside compound	Inside compound	Everyday	Everyday	Sometimes	Yes handwashing place	Open fire in compound	No prev inf	No burn	0	0	2	0	37																			Mandinka
0240H	2018-06-12	21	0	1	0	0	0	0	0	1	3-4 yrs	1	6	Not currently breastfeeding	None	Tap	Outside compound	5 to 10 minds walk	Everyday	Everyday	Sometimes	Yes handwashing place	Open fire in compound	No prev inf	No burn	0	0	2	0	37																			Mandinka
0241A	2018-06-12	21	0	0	0	0	0	0	0	0	1-2 yrs		6	Currently breastfeeding	None	Well	Inside compound	Inside compound	Everyday	Everyday	Sometimes	Yes handwashing place	Open fire in compound	No prev inf	No burn	0	0	2	0	37																			Other
0242K	2018-06-12	21	0	0	0	0	0	0	0	0	3-4 yrs		4	Not currently breastfeeding	None	Well	Inside compound	Inside compound	Everyday	Everyday	Sometimes	Yes handwashing place	Open fire in compound	No prev inf	No burn	0	0	2	0	37																			Other
0243C	2018-06-12	21	0	0	0	0	0	0	0	0	3-4 yrs	1	9	Not currently breastfeeding	Secondary school	Tap	Inside compound	Inside compound	Everyday	Everyday	Sometimes	Yes handwashing place	Open fire in compound	One prev inf	No burn	0	0	2	0	37																			Wolof
0244B	2018-06-12	21	0	0	0	0	0	0	0	0	3-4 yrs	1	8	Not currently breastfeeding	Secondary school	Tap	Inside compound	Inside compound	Everyday	Everyday	Sometimes	Yes handwashing place	Open fire in compound	One prev inf	No burn	0	0	2	0	37																			Wolof
0245F	2018-06-13	21	0	0	0	0	0	0	0	0	Under 1 yr	1	4	Currently breastfeeding	Secondary school	Tap	Inside compound	Inside compound	Everyday	Everyday	Sometimes	Yes handwashing place	Open fire in compound	No prev inf	No burn	0	0	2	0	37																			Fula
0246E	2018-06-13	21	0	1	0	0	0	1	1	0	3-4 yrs	1	8	Not currently breastfeeding	Secondary school	Tap	Inside compound	Inside compound	Everyday	Everyday	Sometimes	Yes handwashing place	Open fire in compound	No prev inf	No burn	1	0	2	0	37																			Fula
0247J	2018-06-13	21	0	1	1	0	1	0	0	0	2-3 yrs		9	Not currently breastfeeding	Primary school	Tap	Inside compound	Inside compound	Everyday	Everyday	Sometimes	Yes handwashing place	Open fire in compound	No prev inf	No burn	0	0	2	0	37																			Fula
0248G	2018-06-13	21	0	1	1	0	1	0	0	0	2-3 yrs	0	11	Not currently breastfeeding	Primary school	Tap	Inside compound	Inside compound	Everyday	Everyday	Sometimes	Yes handwashing place	Open fire in compound	No prev inf	Burn	0	0	2	0	37																			Fula
0249D	2018-06-13	21	0	0	0	0	0	0	0	0	3-4 yrs		15	Not currently breastfeeding	Primary school	Tap	Inside compound	Inside compound	Everyday	Everyday	Sometimes	No handwashing place	Open fire in compound	One prev inf	No burn	1	1	2	0	37																			Serehule
0250D	2018-06-13	21	0	0	0	0	0	0	0	0	Under 1 yr		17	Not currently breastfeeding	Primary school	Tap	Inside compound	Inside compound	Everyday	Everyday	Sometimes	No handwashing place	Open fire in compound	More than one prev inf	No burn	1	1	2	0	37																			Serehule
0251G	2018-06-13	21	0	1	0	0	0	0	0	1	3-4 yrs	1	5	Not currently breastfeeding	Secondary school	Tap	Inside compound	Inside compound	Everyday	Everyday	Sometimes	Yes handwashing place	Open fire in compound	No prev inf	Burn	0	0	2	0	37																			Mandinka
0252H	2018-06-13	21	0	0	0	0	0	0	0	0	3-4 yrs		10	Not currently breastfeeding	Primary school	Tap	Outside compound	Over 10 mins away	Everyday	Everyday	Sometimes	Yes handwashing place	Open fire in compound	No prev inf	No burn	0	0	2	0	37																			Fula
0253E	2018-06-13	21	0	0	0	0	0	0	0	0	Under 1 yr	1	3	Currently breastfeeding	Secondary school	Well	Inside compound	Inside compound	Everyday	Everyday	Sometimes	No handwashing place	Open fire in compound	No prev inf	No burn	0	0	2	0	37																			Mandinka
0254C	2018-06-13	21	0	0	0	0	0	0	0	0	Under 1 yr	1	7	Currently breastfeeding	None	Well	Inside compound	Inside compound	Everyday	Everyday	Sometimes	Yes handwashing place	Open fire in compound	No prev inf	No burn	0	0	2	0	37																			Mandinka
0255A	2018-06-13	21	0	1	1	0	1	0	0	0	3-4 yrs	1	5	Not currently breastfeeding	None	Well	Inside compound	Inside compound	Everyday	Everyday	Sometimes	Yes handwashing place	Open fire in compound	One prev inf	No burn	0	0	2	0	37																			Mandinka
0256K	2018-06-13	21	0	1	0	0	0	1	1	0	3-4 yrs		5	Not currently breastfeeding	None	Well	Inside compound	Inside compound	Everyday	Everyday	Sometimes	Yes handwashing place	Open fire in compound	No prev inf	No burn	0	0	2	0	37																			Mandinka
0257F	2018-06-13	21	0	0	0	0	0	0	0	0	2-3 yrs	1	9	Not currently breastfeeding	Higher education	Well	Inside compound	Inside compound	Everyday	Everyday	Sometimes	Yes handwashing place	Open fire in compound	One prev inf	No burn	0	0	2	0	37																			Mandinka
0258J	2018-06-13	21	0	0	0	0	0	0	0	0	2-3 yrs		11	Not currently breastfeeding	Primary school	Tap	Inside compound	Inside compound	Everyday	Everyday	Sometimes	Yes handwashing place	Open fire in compound	No prev inf	No burn	0	0	2	0	37																			Fula
0259B	2018-06-13	21	0	0	0	0	0	0	0	0	2-3 yrs	1	8	Not currently breastfeeding	Secondary school	Well	Inside compound	Inside compound	Everyday	Everyday	Sometimes	Yes handwashing place	Open fire in compound	No prev inf	No burn	0	0	2	0	37																			Wolof
0260G	2018-06-13	21	0	0	0	0	0	0	0	0	3-4 yrs	1	8	Not currently breastfeeding	Secondary school	Well	Inside compound	Inside compound	Everyday	Everyday	Sometimes	Yes handwashing place	Open fire in compound	No prev inf	No burn	0	0	2	0	37																			Other
0261B	2018-06-18	21	0	1	0	0	0	0	0	1	2-3 yrs	1	4	Not currently breastfeeding	None	Well	Inside compound	Inside compound	Everyday	Everyday	Sometimes	Yes handwashing place	Open fire in compound	No prev inf	No burn	0	0	2	0	37																			Serehule
0262C	2018-06-18	21	0	0	0	0	0	0	0	0	Under 1 yr		4	Currently breastfeeding	None	Well	Inside compound	Inside compound	Everyday	Everyday	Sometimes	Yes handwashing place	Open fire in compound	No prev inf	No burn	0	0	2	0	37																			Serehule
0263D	2018-06-18	21	0	0	0	0	0	0	0	0	3-4 yrs	0	4	Not currently breastfeeding	Secondary school	Borehole	Outside compound	5 to 10 minds walk	Everyday	Everyday	Sometimes	No handwashing place	Open fire in compound	One prev inf	No burn	1	0	2	0	37																			Mandinka
0264A	2018-06-18	21	0	0	0	0	0	0	0	0	Under 1 yr	1	7	Currently breastfeeding	Secondary school	Well	Inside compound	Inside compound	Everyday	Everyday	Sometimes	Yes handwashing place	Open fire in compound	No prev inf	No burn	0	0	2	0	37																			Mandinka
0265E	2018-06-18	21	0	1	1	0	1	0	0	0	3-4 yrs	1	7	Not currently breastfeeding	Secondary school	Well	Inside compound	Inside compound	Everyday	Everyday	Sometimes	Yes handwashing place	Open fire in compound	No prev inf	No burn	0	0	2	0	37																			Mandinka
0266F	2018-06-18	21	0	0	0	0	0	0	0	0	Under 1 yr	0	9	Currently breastfeeding	None	Well	Inside compound	Inside compound	Everyday	Everyday	Sometimes	Yes handwashing place	Open fire in compound	One prev inf	No burn	0	0	2	0	37																			Serehule
0267K	2018-06-18	21	0	1	0	0	0	0	0	1	3-4 yrs	1	9	Not currently breastfeeding	None	Well	Inside compound	Inside compound	Everyday	Not everyday	Sometimes	Yes handwashing place	Open fire in compound	No prev inf	No burn	0	0	2	0	37																			Serehule
0268H	2018-06-18	21	0	1	0	0	0	1	1	0	Under 1 yr	1	9	Currently breastfeeding	None	Well	Inside compound	Inside compound	Everyday	Everyday	Sometimes	Yes handwashing place	Open fire in compound	No prev inf	Burn	0	0	2	0	37																			Wolof
0269J	2018-06-18	21	0	1	0	0	0	0	0	1	3-4 yrs	1	8	Not currently breastfeeding	Arabic only	Tap	Inside compound	Inside compound	Everyday	Everyday	Sometimes	No handwashing place	Open fire in compound	No prev inf	No burn	0	0	2	0	37																			Mandinka
0270K	2018-06-18	21	0	1	1	0	1	1	1	0	2-3 yrs	0	4	Not currently breastfeeding	Secondary school	Tap	Inside compound	Inside compound	Everyday	Everyday	Sometimes	Yes handwashing place	Open fire in compound	One prev inf	No burn	0	0	2	0	37																			Wolof
0271E	2018-06-18	21	0	0	0	0	0	0	0	0	1-2 yrs	1	6	Currently breastfeeding	None	Tap	Inside compound	Inside compound	Everyday	Everyday	Never	No handwashing place	Open fire in compound	No prev inf	No burn	0	0	2	0	37																			Mandinka
0272D	2018-06-18	21	0	1	0	0	0	0	0	1	1-2 yrs	1	5	Currently breastfeeding	None	Tap	Inside compound	Inside compound	Everyday	Everyday	Never	No handwashing place	No open fire	No prev inf	No burn	0	0	2	0	37																			Mandinka
0273J	2018-06-18	21	0	1	0	0	0	0	0	1	3-4 yrs		5	Not currently breastfeeding	None	Tap	Inside compound	Inside compound	Everyday	Everyday	Never	No handwashing place	Open fire in compound	One prev inf	No burn	0	0	2	0	37																			Mandinka
0274G	2018-06-18	21	0	1	1	0	1	0	0	0	3-4 yrs		5	Not currently breastfeeding	None	Tap	Inside compound	Inside compound	Everyday	Everyday	Sometimes	No handwashing place	Open fire in compound	No prev inf	No burn	0	0	2	0	37																			Mandinka
0275B	2018-06-18	21	0	0	0	0	0	0	0	0	3-4 yrs		5	Not currently breastfeeding	None	Tap	Inside compound	Inside compound	Everyday	Everyday	Sometimes	No handwashing place	Open fire in compound	No prev inf	No burn	0	0	2	0	37																			Mandinka
0276H	2018-06-18	21	0	0	0	0	0	0	0	0	1-2 yrs	1	7	Not currently breastfeeding	Arabic only	Well	Inside compound	Inside compound	Everyday	Everyday	Sometimes	No handwashing place	Open fire in compound	One prev inf	No burn	0	0	2	0	37																			Mandinka
0277C	2018-06-18	21	0	0	0	0	0	0	0	0	2-3 yrs	1	4	Not currently breastfeeding	None	Well	Inside compound	Inside compound	Everyday	Everyday	Sometimes	No handwashing place	Open fire in compound	One prev inf	No burn	0	0	2	0	37																			Mandinka
0278A	2018-06-18	21	0	0	0	0	0	0	0	0	1-2 yrs	1	8	Not currently breastfeeding	None	Well	Inside compound	Inside compound	Everyday	Everyday	Never	No handwashing place	Open fire in compound	No prev inf	No burn	0	0	2	0	37																			Mandinka
0279F	2018-06-18	21	0	0	0	0	0	0	0	0	2-3 yrs	1	8	Not currently breastfeeding	None	Well	Inside compound	Inside compound	Everyday	Everyday	Sometimes	No handwashing place	Open fire in compound	No prev inf	No burn	0	0	2	0	37																			Mandinka
0280F	2018-06-18	21	0	1	0	0	0	0	0	1	2-3 yrs	1	7	Not currently breastfeeding	Secondary school	Well	Inside compound	Inside compound	Everyday	Everyday	Sometimes	No handwashing place	Open fire in compound	One prev inf	No burn	0	0	2	0	37																			Mandinka
0281J	2018-06-18	21	0	1	0	0	0	0	0	1	Under 1 yr	1	9	Currently breastfeeding	None	Tap	Outside compound	Less than 5 mins walk	Everyday	Everyday	Never	No handwashing place	Open fire in compound	No prev inf	No burn	0	0	2	0	37																			Mandinka
0282G	2018-06-18	21	0	1	1	0	1	0	0	1	Under 1 yr	1	8	Currently breastfeeding	Secondary school	Tap	Inside compound	Inside compound	Everyday	Everyday	Never	No handwashing place	Open fire in compound	No prev inf	No burn	0	0	2	0	37																			Wolof
0283K	2018-06-19	16	0	1	0	0	0	0	0	1	2-3 yrs	1	24	Not currently breastfeeding	Secondary school	Tap	Inside compound	Inside compound	Everyday	Not everyday	Sometimes	Yes handwashing place	Open fire in compound	More than one prev inf	No burn	1	0	3	0	37																			Mandinka
0284H	2018-06-19	16	0	0	0	0	0	0	0	0	3-4 yrs	1	5	Not currently breastfeeding	Secondary school	Tap	Inside compound	Inside compound	Everyday	Everyday	Sometimes	Yes handwashing place	Open fire in compound	No prev inf	No burn	0	0	3	0	37																			Wolof
0285C	2018-06-19	16	0	1	1	0	1	0	0	1	3-4 yrs	1	7	Not currently breastfeeding	Secondary school	Tap	Inside compound	Inside compound	Everyday	Everyday	Sometimes	No handwashing place	Open fire in compound	One prev inf	No burn	0	0	3	0	37																			Mandinka
0286A	2018-06-19	16	0	1	1	0	1	0	0	1	1-2 yrs	1	7	Currently breastfeeding	Secondary school	Tap	Inside compound	Inside compound	Everyday	Everyday	Sometimes	No handwashing place	Open fire in compound	One prev inf	No burn	0	0	3	0	37																			Mandinka
0287B	2018-06-19	16	0	0	0	0	0	0	0	0	3-4 yrs	1	6	Not currently breastfeeding	None	Tap	Outside compound	5 to 10 minds walk	Everyday	Everyday	Never	No handwashing place	Open fire in compound	No prev inf	No burn	0	0	3	0	37																			Fula
0288D	2018-06-19	16	0	1	1	0	1	0	0	0	1-2 yrs	1	5	Currently breastfeeding	None	Tap	Outside compound	5 to 10 minds walk	Everyday	Everyday	Never	No handwashing place	Open fire in compound	One prev inf	No burn	0	0	3	0	37																			Fula
0289E	2018-06-19	16	0	1	1	0	1	1	1	1	Under 1 yr	0	4	Currently breastfeeding	None	Tap	Outside compound	5 to 10 minds walk	Everyday	Everyday	Never	No handwashing place	Open fire in compound	No prev inf	No burn	0	0	3	0	37																			Fula
0290B	2018-06-19	16	0	0	0	0	0	0	0	0	Under 1 yr	1	5	Currently breastfeeding	None	Tap	Outside compound	5 to 10 minds walk	Everyday	Everyday	Never	No handwashing place	Open fire in compound	No prev inf	No burn	0	0	3	0	37																			Fula
0291H	2018-06-19	16	0	0	0	0	0	0	0	0	2-3 yrs		7	Not currently breastfeeding	None	Tap	Outside compound	5 to 10 minds walk	Everyday	Everyday	Sometimes	No handwashing place	Open fire in compound	No prev inf	Burn	0	0	3	0	37																			Mandinka
0292F	2018-06-19	16	0	1	1	0	1	0	0	0	Under 1 yr		7	Currently breastfeeding	Arabic only	Tap	Outside compound	5 to 10 minds walk	Everyday	Everyday	Sometimes	No handwashing place	Open fire in compound	One prev inf	No burn	0	0	3	0	37																			Jola
0293A	2018-06-19	16	0	1	0	0	0	1	1	0	1-2 yrs	1	6	Not currently breastfeeding	None	Tap	Outside compound	5 to 10 minds walk	Everyday	Everyday	Never	No handwashing place	Open fire in compound	No prev inf	No burn	0	0	3	0	37																			Fula
0294K	2018-06-19	16	0	1	1	0	1	0	0	0	2-3 yrs		3	Not currently breastfeeding	None	Well	Outside compound	5 to 10 minds walk	Everyday	Everyday	Sometimes	No handwashing place	Open fire in compound	No prev inf	Burn	0	0	3	0	37																			Jola
0295J	2018-06-19	16	0	1	0	0	0	0	0	1	3-4 yrs	1	7	Not currently breastfeeding	Primary school	Tap	Outside compound	Less than 5 mins walk	Everyday	Not everyday	Sometimes	Yes handwashing place	Open fire in compound	No prev inf	No burn	0	0	3	0	37																			Mandinka
0296D	2018-06-19	16	0	1	0	0	0	0	0	1	3-4 yrs	1	5	Not currently breastfeeding	None	Well	Outside compound	5 to 10 minds walk	Everyday	Everyday	Sometimes	No handwashing place	Open fire in compound	No prev inf	No burn	0	0	3	0	37																			Mandinka
0297E	2018-06-19	16	0	0	0	0	0	0	0	0	2-3 yrs	1	9	Not currently breastfeeding	None	Tap	Inside compound	Inside compound	Everyday	Everyday	Sometimes	Yes handwashing place	Open fire in compound	No prev inf	Burn	1	0	3	0	37																			Mandinka
0298C	2018-06-19	16	0	1	0	0	0	0	0	1	Under 1 yr	1	8	Currently breastfeeding	Secondary school	Tap	Outside compound	Less than 5 mins walk	Everyday	Not everyday	Sometimes	Yes handwashing place	Open fire in compound	No prev inf	No burn	0	0	3	0	37																			Fula
0299G	2018-06-19	16	0	1	0	1	1	0	1	0	3-4 yrs		4	Not currently breastfeeding	Secondary school	Tap	Outside compound	5 to 10 minds walk	Everyday	Everyday	Never	No handwashing place	Open fire in compound	No prev inf	No burn	0	0	3	0	37																			Fula
0300K	2018-06-20	16	0	0	0	0	0	0	0	0	3-4 yrs	1	7	Not currently breastfeeding	None	Tap	Inside compound	Inside compound	Everyday	Everyday	Sometimes	No handwashing place	Open fire in compound	No prev inf	No burn	0	0	3	0	37																			Mandinka
0301E	2018-06-20	16	0	0	0	0	0	0	0	0	1-2 yrs	1	3	Currently breastfeeding	Primary school	Tap	Inside compound	Inside compound	Everyday	Everyday	Sometimes	No handwashing place	Open fire in compound	One prev inf	No burn	0	0	3	0	37																			Wolof
0302D	2018-06-20	16	0	1	0	0	0	0	0	1	3-4 yrs		8	Not currently breastfeeding	None	Tap	Inside compound	Inside compound	Everyday	Not everyday	Sometimes	Yes handwashing place	Open fire in compound	One prev inf	Burn	0	0	3	0	37																			Mandinka
0303J	2018-06-20	16	0	0	0	0	0	0	0	0	3-4 yrs	1	7	Not currently breastfeeding	None	Tap	Inside compound	Inside compound	Everyday	Everyday	Sometimes	Yes handwashing place	Open fire in compound	No prev inf	No burn	1	1	3	0	37																			Mandinka
0304G	2018-06-20	16	0	1	0	0	0	0	0	1	Under 1 yr	1	8	Currently breastfeeding	None	Tap	Inside compound	Inside compound	Everyday	Everyday	Sometimes	Yes handwashing place	Open fire in compound	One prev inf	No burn	0	0	3	0	37																			Mandinka
0305B	2018-06-20	16	0	0	0	0	0	0	0	0	1-2 yrs	1	4	Not currently breastfeeding	Primary school	Tap	Inside compound	Inside compound	Everyday	Everyday	Never	Yes handwashing place	Open fire in compound	No prev inf	No burn	0	0	3	0	37																			Mandinka
0306H	2018-06-20	16	0	1	1	0	1	0	0	0	1-2 yrs	1	11	Not currently breastfeeding	Secondary school	Tap	Inside compound	Inside compound	Everyday	Everyday	Sometimes	Yes handwashing place	Open fire in compound	One prev inf	No burn	0	0	3	0	37																			Mandinka
0307C	2018-06-20	16	0	0	0	0	0	0	0	0	Under 1 yr	1	6	Currently breastfeeding	None	Tap	Inside compound	Inside compound	Everyday	Everyday	Never	No handwashing place	Open fire in compound	No prev inf	No burn	0	0	3	0	37																			Mandinka
0308A	2018-06-20	16	0	0	0	0	0	0	0	0	2-3 yrs		2	Not currently breastfeeding	None	Tap	Inside compound	Inside compound	Everyday	Everyday	Sometimes	No handwashing place	Open fire in compound	No prev inf	No burn	0	0	3	0	37																			Mandinka
0309F	2018-06-20	16	0	1	1	0	1	0	0	0	Under 1 yr	1	3	Currently breastfeeding	Primary school	Tap	Inside compound	Inside compound	Everyday	Everyday	Never	No handwashing place	Open fire in compound	No prev inf	No burn	0	0	3	0	37																			Mandinka
0310C	2018-06-20	16	0	0	0	0	0	0	0	0	1-2 yrs	1	5	Currently breastfeeding	Secondary school	Tap	Inside compound	Inside compound	Everyday	Everyday	Never	No handwashing place	No open fire	No prev inf	No burn	0	0	3	0	37																			Fula
0311F	2018-06-20	16	0	1	0	0	0	0	0	1	3-4 yrs	1	7	Not currently breastfeeding	Primary school	Tap	Inside compound	Inside compound	Everyday	Everyday	Sometimes	No handwashing place	Open fire in compound	No prev inf	Burn	0	0	3	0	37																			Fula
0312J	2018-06-20	16	0	0	0	0	0	0	0	0	3-4 yrs	0	5	Not currently breastfeeding	Primary school	Tap	Inside compound	Inside compound	Everyday	Everyday	Sometimes	No handwashing place	Open fire in compound	No prev inf	No burn	0	0	3	0	37																			Mandinka
0313B	2018-06-20	16	0	0	0	0	0	0	0	0	1-2 yrs	1	6	Not currently breastfeeding	Secondary school	Tap	Inside compound	Inside compound	Everyday	Everyday	Never	Yes handwashing place	Open fire in compound	No prev inf	No burn	0	0	3	0	37																			Mandinka
0314E	2018-06-20	16	0	1	1	0	1	0	0	0	1-2 yrs	1	5	Currently breastfeeding	Secondary school	Tap	Inside compound	Inside compound	Everyday	Everyday	Sometimes	No handwashing place	Open fire in compound	No prev inf	No burn	0	0	3	0	37																			Fula
0315D	2018-06-20	16	0	1	0	0	0	1	1	0	Under 1 yr	1	7	Currently breastfeeding	Secondary school	Tap	Inside compound	Inside compound	Everyday	Everyday	Sometimes	No handwashing place	Open fire in compound	No prev inf	No burn	0	0	3	0	37																			Mandinka
0316G	2018-06-20	16	0	0	0	0	0	0	0	0	2-3 yrs		7	Not currently breastfeeding	None	Tap	Inside compound	Inside compound	Everyday	Everyday	Never	No handwashing place	Open fire in compound	One prev inf	No burn	0	0	3	0	37																			Mandinka
0317H	2018-06-20	16	0	0	0	0	0	0	0	0	3-4 yrs		3	Not currently breastfeeding	None	Tap	Outside compound	5 to 10 minds walk	Everyday	Everyday	Sometimes	No handwashing place	Open fire in compound	No prev inf	Burn	0	0	3	0	37																			Other
0318K	2018-06-20	16	0	0	0	0	0	0	0	0	3-4 yrs		3	Not currently breastfeeding	None	Tap	Outside compound	5 to 10 minds walk	Everyday	Everyday	Never	No handwashing place	Open fire in compound	No prev inf	Burn	0	0	3	0	37																			Mandinka
0319A	2018-06-20	16	0	0	0	0	0	0	0	0	1-2 yrs	0	7	Currently breastfeeding	Primary school	Tap	Inside compound	Inside compound	Everyday	Everyday	Sometimes	Yes handwashing place	Open fire in compound	One prev inf	Burn	0	0	3	0	37																			Mandinka
0320G	2018-06-20	16	0	1	0	0	0	0	0	1	Under 1 yr		8	Currently breastfeeding	None	Tap	Inside compound	Inside compound	Everyday	Everyday	Never	No handwashing place	Open fire in compound	No prev inf	No burn	0	0	3	0	37																			Mandinka
0321B	2018-06-20	16	0	1	1	0	1	0	0	0	1-2 yrs	1	7	Not currently breastfeeding	None	Tap	Inside compound	Inside compound	Everyday	Everyday	Never	No handwashing place	Open fire in compound	One prev inf	No burn	0	0	3	0	37																			Mandinka
0322C	2018-06-20	16	0	0	0	0	0	0	0	0	3-4 yrs	1	9	Not currently breastfeeding	None	Tap	Inside compound	Inside compound	Everyday	Everyday	Sometimes	No handwashing place	Open fire in compound	One prev inf	No burn	0	0	3	0	37																			Mandinka
0323D	2018-06-20	16	0	1	0	0	0	0	0	1	2-3 yrs	1	5	Not currently breastfeeding	None	Well	Inside compound	Inside compound	Everyday	Everyday	Sometimes	No handwashing place	Open fire in compound	One prev inf	No burn	0	0	3	0	37																			Mandinka
0324A	2018-06-20	16	0	0	0	0	0	0	0	0	3-4 yrs	1	5	Not currently breastfeeding	None	Well	Inside compound	Inside compound	Everyday	Everyday	Sometimes	No handwashing place	Open fire in compound	One prev inf	No burn	0	0	3	0	37																			Mandinka
0325E	2018-06-20	16	0	0	0	0	0	0	0	0	Under 1 yr	1	5	Currently breastfeeding	None	Well	Inside compound	Inside compound	Everyday	Everyday	Sometimes	No handwashing place	Open fire in compound	No prev inf	No burn	0	0	3	0	37																			Mandinka
0326F	2018-06-20	16	0	0	0	0	0	0	0	0	Under 1 yr		3	Currently breastfeeding	Primary school	Tap	Inside compound	Inside compound	Everyday	Everyday	Never	No handwashing place	Open fire in compound	No prev inf	No burn	0	0	3	0	37																			Mandinka
0327K	2018-06-20	16	0	0	0	0	0	0	0	0	3-4 yrs		6	Not currently breastfeeding	None	Tap	Inside compound	Inside compound	Everyday	Everyday	Sometimes	No handwashing place	Open fire in compound	No prev inf	No burn	0	0	3	0	37																			Mandinka
0328H	2018-06-20	16	0	0	0	0	0	0	0	0	1-2 yrs	1	13	Currently breastfeeding	Primary school	Tap	Inside compound	Inside compound	Everyday	Everyday	Sometimes	Yes handwashing place	Open fire in compound	No prev inf	No burn	0	0	3	0	37																			Mandinka
0329J	2018-06-20	16	0	1	0	0	0	0	0	1	3-4 yrs		14	Not currently breastfeeding	None	Tap	Inside compound	Inside compound	Everyday	Everyday	Sometimes	Yes handwashing place	Open fire in compound	One prev inf	No burn	0	0	3	0	37																			Mandinka
0330D	2018-06-20	16	0	0	0	0	0	0	0	0	3-4 yrs	1	5	Not currently breastfeeding	Secondary school	Well	Inside compound	Inside compound	Everyday	Everyday	Sometimes	No handwashing place	Open fire in compound	No prev inf	No burn	0	0	3	0	37																			Mandinka
0331G	2018-06-20	16	0	0	0	0	0	0	0	0	Under 1 yr	0	5	Currently breastfeeding	Higher education	Well	Inside compound	Inside compound	Everyday	Everyday	Never	No handwashing place	Open fire in compound	No prev inf	No burn	0	0	3	0	37																			Mandinka
0332H	2018-06-20	16	0	0	0	0	0	0	0	0	Under 1 yr	0	5	Currently breastfeeding	Higher education	Well	Inside compound	Inside compound	Everyday	Everyday	Never	No handwashing place	Open fire in compound	No prev inf	No burn	0	0	3	0	37																			Mandinka
0333E	2018-06-20	16	0	1	0	0	0	0	0	1	Under 1 yr	1	21	Currently breastfeeding	Primary school	Tap	Inside compound	Inside compound	Everyday	Everyday	Sometimes	No handwashing place	Open fire in compound	One prev inf	No burn	0	0	3	0	37																			Fula
0334C	2018-06-20	16	0	1	0	0	0	0	0	1	3-4 yrs		20	Not currently breastfeeding	Primary school	Tap	Inside compound	Inside compound	Everyday	Everyday	Never	No handwashing place	Open fire in compound	One prev inf	No burn	0	0	3	0	37																			Fula
0335A	2018-06-20	16	0	0	0	0	0	0	0	0	3-4 yrs	1	20	Not currently breastfeeding	Secondary school	Tap	Inside compound	Inside compound	Everyday	Everyday	Sometimes	No handwashing place	Open fire in compound	One prev inf	No burn	0	0	3	0	37																			Mandinka
0336K	2018-06-20	16	0	0	0	0	0	0	0	0	Under 1 yr	1	16	Currently breastfeeding	Secondary school	Tap	Inside compound	Inside compound	Everyday	Everyday	Sometimes	No handwashing place	No open fire	No prev inf	No burn	0	0	3	0	37																			Mandinka
0337F	2018-06-20	16	0	0	0	0	0	0	0	0	3-4 yrs		5	Not currently breastfeeding	Arabic only	Well	Inside compound	Inside compound	Everyday	Everyday	Sometimes	No handwashing place	Open fire in compound	No prev inf	No burn	0	0	3	0	37																			Mandinka
0338J	2018-06-20	16	0	0	0	0	0	0	0	0	1-2 yrs		5	Not currently breastfeeding	None	Well	Inside compound	Inside compound	Everyday	Everyday	Sometimes	No handwashing place	Open fire in compound	No prev inf	No burn	0	0	3	0	37																			Mandinka
0339B	2018-06-20	16	0	0	0	0	0	0	0	0	1-2 yrs	1	20	Currently breastfeeding	Secondary school	Tap	Inside compound	Inside compound	Everyday	Everyday	Sometimes	No handwashing place	No open fire	No prev inf	No burn	0	0	3	0	37																			Wolof
0340B	2018-06-20	16	0	0	0	0	0	0	0	0	Under 1 yr	1	4	Currently breastfeeding	Secondary school	Tap	Inside compound	Inside compound	Everyday	Everyday	Sometimes	No handwashing place	No open fire	No prev inf	No burn	0	0	3	0	37																			Mandinka
0341H	2018-06-20	16	0	0	0	0	0	0	0	0	2-3 yrs	1	4	Not currently breastfeeding	Secondary school	Tap	Inside compound	Inside compound	Everyday	Everyday	Sometimes	No handwashing place	No open fire	One prev inf	No burn	0	0	3	0	37																			Mandinka
0342F	2018-06-20	16	0	0	0	0	0	0	0	0	Under 1 yr	1	6	Currently breastfeeding	Secondary school	Tap	Inside compound	Inside compound	Everyday	Everyday	Sometimes	No handwashing place	Open fire in compound	No prev inf	No burn	0	0	3	0	37																			Other
0343A	2018-06-22	16	0	0	0	0	0	0	0	0	1-2 yrs	1	4	Not currently breastfeeding	Primary school	Tap	Inside compound	Inside compound	Everyday	Everyday	Sometimes	No handwashing place	Open fire in compound	One prev inf	No burn	0	0	3	0	37																			Wolof
0344K	2018-06-22	16	0	0	0	0	0	0	0	0	1-2 yrs	1	9	Not currently breastfeeding	Arabic only	Tap	Inside compound	Inside compound	Everyday	Everyday	Sometimes	No handwashing place	Open fire in compound	One prev inf	Burn	1	0	3	0	37																			Wolof
0345J	2018-06-22	16	0	1	1	0	1	0	0	0	1-2 yrs		9	Currently breastfeeding	None	Tap	Inside compound	Inside compound	Everyday	Everyday	Sometimes	No handwashing place	Open fire in compound	One prev inf	No burn	0	0	3	0	37																			Wolof
0346D	2018-06-22	16	0	1	1	0	1	0	0	0	3-4 yrs		8	Not currently breastfeeding	None	Tap	Inside compound	Inside compound	Everyday	Everyday	Sometimes	No handwashing place	Open fire in compound	No prev inf	No burn	0	0	3	0	37																			Wolof
0347E	2018-06-22	16	0	1	1	0	1	0	0	0	1-2 yrs		3	Currently breastfeeding	Higher education	Tap	Inside compound	Inside compound	Everyday	Everyday	Sometimes	No handwashing place	Open fire in compound	No prev inf	Burn	0	0	3	0	37																			Mandinka
0348C	2018-06-22	16	0	1	0	0	0	0	0	1	1-2 yrs	1	7	Not currently breastfeeding	None	Tap	Inside compound	Inside compound	Everyday	Everyday	Sometimes	No handwashing place	Open fire in compound	One prev inf	No burn	0	0	3	0	37																			Mandinka
0349G	2018-06-22	16	0	1	0	0	0	0	0	1	2-3 yrs		6	Not currently breastfeeding	None	Tap	Inside compound	Inside compound	Everyday	Everyday	Sometimes	No handwashing place	Open fire in compound	No prev inf	Burn	0	0	3	0	37																			Mandinka
0350F	2018-06-22	16	0	1	1	0	1	0	0	1	1-2 yrs	1	8	Not currently breastfeeding	None	Tap	Inside compound	Inside compound	Everyday	Everyday	Sometimes	No handwashing place	Open fire in compound	One prev inf	No burn	0	0	3	0	37																			Wolof
0351J	2018-06-22	16	0	0	0	0	0	0	0	0	1-2 yrs	1	3	Currently breastfeeding	Secondary school	Tap	Inside compound	Inside compound	Everyday	Everyday	Never	No handwashing place	Open fire in compound	No prev inf	No burn	0	0	3	0	37																			Wolof
0352G	2018-06-22	16	0	1	1	0	1	0	0	0	2-3 yrs		8	Not currently breastfeeding	None	Tap	Inside compound	Inside compound	Everyday	Everyday	Sometimes	No handwashing place	Open fire in compound	One prev inf	No burn	0	0	3	0	37																			Mandinka
0353K	2018-06-22	16	0	1	1	0	1	0	0	0	2-3 yrs		5	Not currently breastfeeding	None	Tap	Inside compound	Inside compound	Everyday	Everyday	Sometimes	No handwashing place	Open fire in compound	No prev inf	No burn	0	0	3	0	37																			Fula
0354H	2018-06-22	16	0	0	0	0	0	0	0	0	Under 1 yr		9	Currently breastfeeding	None	Tap	Inside compound	Inside compound	Everyday	Everyday	Never	No handwashing place	Open fire in compound	No prev inf	No burn	0	0	3	0	37																			Mandinka
0355C	2018-06-25	16	0	1	0	0	0	0	0	1	Under 1 yr	1	4	Currently breastfeeding	None	Tap	Inside compound	Inside compound	Everyday	Everyday	Sometimes	No handwashing place	Open fire in compound	No prev inf	No burn	0	0	3	0	37																			Mandinka
0356A	2018-06-25	16	0	0	0	0	0	0	0	0	2-3 yrs	1	4	Not currently breastfeeding	Arabic only	Tap	Inside compound	Inside compound	Everyday	Everyday	Never	No handwashing place	Open fire in compound	No prev inf	No burn	0	0	3	0	37																			Serehule
0357B	2018-06-25	16	0	1	1	0	1	0	0	0	Under 1 yr	1	4	Currently breastfeeding	Arabic only	Tap	Inside compound	Inside compound	Everyday	Everyday	Never	No handwashing place	Open fire in compound	No prev inf	No burn	0	0	3	0	37																			Serehule
0358D	2018-06-25	16	0	0	0	0	0	0	0	0	Under 1 yr	1	9	Currently breastfeeding	None	Tap	Inside compound	Inside compound	Everyday	Everyday	Never	No handwashing place	Open fire in compound	No prev inf	No burn	0	0	3	0	37																			Wolof
0359E	2018-06-25	16	0	0	0	0	0	0	0	0	1-2 yrs	1	3	Not currently breastfeeding	Secondary school	Tap	Inside compound	Inside compound	Everyday	Everyday	Sometimes	No handwashing place	Open fire in compound	No prev inf	No burn	0	0	3	0	37																			Wolof
0360E	2018-06-25	16	0	1	1	0	1	0	0	0	Under 1 yr	1	7	Currently breastfeeding	None	Tap	Inside compound	Inside compound	Everyday	Everyday	Never	No handwashing place	Open fire in compound	No prev inf	No burn	0	0	3	0	37																			Fula
0361C	2018-06-25	16	0	0	0	0	0	0	0	0	2-3 yrs	1	6	Not currently breastfeeding	None	Tap	Inside compound	Inside compound	Everyday	Everyday	Sometimes	No handwashing place	Open fire in compound	One prev inf	No burn	0	0	3	0	37																			Other
0362A	2018-06-25	16	0	1	0	0	0	0	0	1	3-4 yrs	1	6	Not currently breastfeeding	None	Tap	Inside compound	Inside compound	Everyday	Everyday	Never	No handwashing place	Open fire in compound	No prev inf	No burn	1	1	3	0	37																			Mandinka
0363G	2018-06-25	16	0	1	0	0	0	0	0	1	2-3 yrs		6	Not currently breastfeeding	None	Tap	Inside compound	Inside compound	Everyday	Everyday	Never	No handwashing place	Open fire in compound	No prev inf	No burn	0	0	3	0	37																			Wolof
0364J	2018-06-25	16	0	0	0	0	0	0	0	0	1-2 yrs	1	7	Currently breastfeeding	None	Tap	Outside compound	5 to 10 minds walk	Everyday	Everyday	Sometimes	No handwashing place	Open fire in compound	No prev inf	No burn	1	0	3	0	37																			Fula
0365H	2018-06-26	16	0	1	1	0	1	1	1	0	2-3 yrs	0	4	Not currently breastfeeding	Secondary school	Tap	Inside compound	Inside compound	Everyday	Everyday	Sometimes	Yes handwashing place	No open fire	One prev inf	No burn	1	0	3	0	37																			Wolof
0366B	2018-06-26	16	0	0	0	0	0	0	0	0	1-2 yrs		6	Not currently breastfeeding	None	Tap	Inside compound	Inside compound	Everyday	Everyday	Sometimes	No handwashing place	Open fire in compound	No prev inf	No burn	0	0	3	0	37																			Fula
0367D	2018-06-26	16	0	0	0	0	0	0	0	0	1-2 yrs	1	9	Currently breastfeeding	Secondary school	Tap	Inside compound	Inside compound	Everyday	Everyday	Sometimes	No handwashing place	Open fire in compound	No prev inf	No burn	0	0	3	0	37																			Fula
0368F	2018-06-26	16	0	0	0	0	0	0	0	0	1-2 yrs		9	Currently breastfeeding	Secondary school	Tap	Inside compound	Inside compound	Everyday	Everyday	Sometimes	No handwashing place	Open fire in compound	No prev inf	No burn	0	0	3	0	37																			Wolof
0369K	2018-06-26	16	0	0	0	0	0	0	0	0	Under 1 yr	1	5	Currently breastfeeding	Primary school	Tap	Inside compound	Inside compound	Everyday	Everyday	Never	No handwashing place	Open fire in compound	No prev inf	No burn	0	0	3	0	37																			Mandinka
0370A	2018-06-26	16	0	0	0	0	0	0	0	0	3-4 yrs	1	5	Not currently breastfeeding	None	Tap	Inside compound	Inside compound	Everyday	Everyday	Never	Yes handwashing place	Open fire in compound	No prev inf	No burn	1	0	3	0	37																			Fula
0371D	2018-06-26	16	0	0	0	0	0	0	0	0	3-4 yrs	1	5	Not currently breastfeeding	Primary school	Tap	Inside compound	Inside compound	Everyday	Everyday	Sometimes	No handwashing place	Open fire in compound	No prev inf	No burn	0	0	3	0	37																			Mandinka
0372B	2018-06-26	16	0	1	0	0	0	0	0	1	3-4 yrs	1	4	Not currently breastfeeding	None	Tap	Inside compound	Inside compound	Everyday	Everyday	Sometimes	Yes handwashing place	No open fire	No prev inf	No burn	1	0	3	0	37																			Wolof
0373H	2018-06-26	16	0	0	0	0	0	0	0	0	1-2 yrs		6	Currently breastfeeding	Arabic only	Tap	Inside compound	Inside compound	Everyday	Everyday	Never	No handwashing place	Open fire in compound	No prev inf	Burn	0	0	3	0	37																			Wolof
0374F	2018-06-26	16	0	0	0	0	0	0	0	0	1-2 yrs	0	5	Currently breastfeeding	Secondary school	Tap	Inside compound	Inside compound	Everyday	Everyday	Never	Yes handwashing place	No open fire	No prev inf	No burn	0	0	3	0	37																			Mandinka
0375K	2018-06-26	16	0	1	0	0	0	0	0	1	3-4 yrs	0	3	Not currently breastfeeding	Primary school	Tap	Inside compound	Inside compound	Everyday	Everyday	Sometimes	Yes handwashing place	No open fire	No prev inf	No burn	0	0	3	0	37																			Jola
0376J	2018-06-26	16	0	1	0	0	0	0	0	1	2-3 yrs		5	Not currently breastfeeding	None	Tap	Inside compound	Inside compound	Everyday	Everyday	Never	No handwashing place	Open fire in compound	No prev inf	No burn	0	0	3	0	37																			Other
0377G	2018-06-26	16	0	1	1	0	1	0	0	0	3-4 yrs	0	3	Not currently breastfeeding	Primary school	Tap	Inside compound	Inside compound	Everyday	Everyday	Never	Yes handwashing place	No open fire	More than one prev inf	No burn	1	1	3	0	37																			Mandinka
0378E	2018-06-26	16	0	1	1	0	1	0	0	0	2-3 yrs		7	Not currently breastfeeding	Secondary school	Tap	Inside compound	Inside compound	Everyday	Everyday	Sometimes	No handwashing place	Open fire in compound	One prev inf	No burn	0	0	3	0	37																			Mandinka
0379C	2018-06-26	16	0	0	0	0	0	0	0	0	Under 1 yr	1	5	Currently breastfeeding	Higher education	Tap	Inside compound	Inside compound	Everyday	Everyday	Never	Yes handwashing place	No open fire	No prev inf	No burn	0	0	3	0	37																			Wolof
0380H	2018-06-26	16	0	1	1	0	1	0	0	0	Under 1 yr	1	6	Currently breastfeeding	Secondary school	Tap	Inside compound	Inside compound	Everyday	Everyday	Sometimes	No handwashing place	Open fire in compound	No prev inf	No burn	0	0	3	0	37																			Fula
0381A	2018-06-26	16	0	0	0	0	0	0	0	0	3-4 yrs	1	8	Not currently breastfeeding	None	Tap	Inside compound	Inside compound	Everyday	Everyday	Sometimes	Yes handwashing place	No open fire	One prev inf	No burn	1	0	3	0	37																			Mandinka
0382K	2018-06-26	16	0	1	1	0	1	0	0	0	3-4 yrs		7	Not currently breastfeeding	Primary school	Tap	Inside compound	Inside compound	Everyday	Everyday	Sometimes	No handwashing place	Open fire in compound	No prev inf	No burn	0	0	3	0	37																			Fula
0383C	2018-06-26	16	0	0	0	0	0	0	0	0	2-3 yrs		4	Not currently breastfeeding	Secondary school	Tap	Inside compound	Inside compound	Everyday	Everyday	Never	Yes handwashing place	No open fire	No prev inf	No burn	0	0	3	0	37																			Wolof
0384B	2018-06-27	13	0	0	0	0	0	0	0	0	2-3 yrs		7	Not currently breastfeeding	Arabic only	Tap	Inside compound	Inside compound	Everyday	Everyday	Sometimes	No handwashing place	Open fire in compound	No prev inf	No burn	0	0	4	0	37																			Wolof
0385F	2018-06-27	13	0	1	1	0	1	1	1	1	3-4 yrs	1	14	Not currently breastfeeding	None	Tap	Inside compound	Inside compound	Everyday	Everyday	Sometimes	No handwashing place	Open fire in compound	One prev inf	No burn	0	0	4	0	37																			Fula
0386E	2018-06-27	13	0	1	0	0	0	1	1	0	3-4 yrs	1	13	Not currently breastfeeding	None	Tap	Inside compound	Inside compound	Everyday	Everyday	Sometimes	No handwashing place	Open fire in compound	No prev inf	No burn	0	0	4	0	37																			Fula
0387J	2018-06-27	13	0	1	0	0	0	0	0	1	3-4 yrs	0	6	Not currently breastfeeding	None	Tap	Inside compound	Inside compound	Everyday	Everyday	Never	Yes handwashing place	No open fire	One prev inf	No burn	0	0	4	0	37																			Fula
0388G	2018-06-27	13	0	1	1	0	1	0	0	0	Under 1 yr	1	2	Currently breastfeeding	Arabic only	Tap	Inside compound	Inside compound	Everyday	Everyday	Never	Yes handwashing place	No open fire	One prev inf	No burn	0	0	4	0	37																			Fula
0389D	2018-06-27	13	0	1	0	1	1	0	1	0	3-4 yrs	1	3	Not currently breastfeeding	None	Tap	Inside compound	Inside compound	Everyday	Everyday	Never	Yes handwashing place	No open fire	One prev inf	No burn	1	0	4	0	37																			Fula
0390J	2018-06-27	13	0	1	1	0	1	0	0	0	3-4 yrs		8	Not currently breastfeeding	None	Tap	Inside compound	Inside compound	Everyday	Everyday	Never	No handwashing place	Open fire in compound	No prev inf	No burn	0	0	4	0	37																			Fula
0391K	2018-06-27	13	0	1	1	0	1	0	0	0	Under 1 yr		5	Not currently breastfeeding	None	Tap	Inside compound	Inside compound	Everyday	Everyday	Never	Yes handwashing place	No open fire	No prev inf	No burn	0	0	4	0	37																			Fula
0392E	2018-06-27	13	0	0	0	0	0	0	0	0	3-4 yrs		12	Not currently breastfeeding	None	Tap	Inside compound	Inside compound	Everyday	Everyday	Never	No handwashing place	Open fire in compound	One prev inf	No burn	0	0	4	0	37																			Fula
0393F	2018-06-27	13	0	1	0	0	0	0	0	1	Under 1 yr		4	Not currently breastfeeding	None	Tap	Inside compound	Inside compound	Everyday	Everyday	Never	Yes handwashing place	No open fire	No prev inf	No burn	0	0	4	0	37																			Fula
0394D	2018-06-27	13	0	1	1	0	1	0	0	0	2-3 yrs		8	Not currently breastfeeding	None	Tap	Inside compound	Inside compound	Everyday	Everyday	Never	No handwashing place	Open fire in compound	One prev inf	No burn	0	0	4	0	37																			Fula
0395G	2018-06-27	13	0	1	1	0	1	1	1	0	1-2 yrs		9	Currently breastfeeding	None	Tap	Inside compound	Inside compound	Everyday	Everyday	Never	No handwashing place	Open fire in compound	One prev inf	No burn	0	0	4	0	37																			Fula
0396C	2018-06-27	13	0	1	1	0	1	0	0	0	Under 1 yr	1	7	Currently breastfeeding	None	Tap	Inside compound	Inside compound	Everyday	Everyday	Never	No handwashing place	Open fire in compound	More than one prev inf	No burn	0	0	4	0	37																			Fula
0397A	2018-06-27	13	0	0	0	0	0	0	0	0	3-4 yrs		6	Not currently breastfeeding	Secondary school	Tap	Inside compound	Inside compound	Everyday	Everyday	Never	Yes handwashing place	No open fire	One prev inf	No burn	1	0	4	0	37																			Fula
0398B	2018-06-27	13	0	0	0	0	0	0	0	0	Under 1 yr	1	9	Currently breastfeeding	Secondary school	Tap	Inside compound	Inside compound	Everyday	Everyday	Never	No handwashing place	Open fire in compound	No prev inf	No burn	0	0	4	0	37																			Fula
0399H	2018-06-27	13	0	1	0	1	1	0	1	0	Under 1 yr	1	3	Currently breastfeeding	Secondary school	Tap	Outside compound	5 to 10 minds walk	Everyday	Everyday	Never	No handwashing place	No open fire	No prev inf	No burn	0	0	4	0	37																			Mandinka
0400B	2018-06-27	13	0	0	0	0	0	0	0	0	Under 1 yr		6	Currently breastfeeding	Secondary school	Tap	Inside compound	Inside compound	Everyday	Everyday	Never	Yes handwashing place	No open fire	No prev inf	No burn	0	0	4	0	37																			Wolof
0401H	2018-06-28	13	1	1	1	0	1	0	0	0	2-3 yrs	1	5	Not currently breastfeeding	Secondary school	Tap	Inside compound	Inside compound	Everyday	Everyday	Never	Yes handwashing place	No open fire	More than one prev inf	No burn	1	0	4	0	37																			Jola
0402F	2018-06-28	13	1	0	0	0	0	0	0	0	3-4 yrs		2	Not currently breastfeeding	Higher education	Tap	Inside compound	Inside compound	Everyday	Everyday	Sometimes	Yes handwashing place	No open fire	No prev inf	Burn	0	0	4	0	37																			Fula
0403A	2018-06-28	13	1	0	0	0	0	0	0	0	3-4 yrs	1	6	Not currently breastfeeding	Secondary school	Tap	Inside compound	Inside compound	Everyday	Everyday	Sometimes	No handwashing place	Open fire in compound	No prev inf	No burn	0	0	4	0	37																			Wolof
0404K	2018-06-28	13	1	0	0	0	0	0	0	0	Under 1 yr	1	6	Currently breastfeeding	Secondary school	Tap	Inside compound	Inside compound	Everyday	Everyday	Never	No handwashing place	Open fire in compound	No prev inf	No burn	0	0	4	0	37																			Fula
0405J	2018-06-28	13	1	0	0	0	0	0	0	0	3-4 yrs	1	10	Not currently breastfeeding	None	Tap	Inside compound	Inside compound	Everyday	Everyday	Never	Yes handwashing place	No open fire	One prev inf	No burn	0	0	4	0	37																			Serehule
0406D	2018-06-28	13	1	0	0	0	0	0	0	0	2-3 yrs	1	9	Not currently breastfeeding	None	Tap	Inside compound	Inside compound	Everyday	Everyday	Never	No handwashing place	Open fire in compound	No prev inf	No burn	0	0	4	0	37																			Serehule
0407E	2018-06-28	13	1	1	0	0	0	1	1	0	2-3 yrs	1	5	Not currently breastfeeding	Arabic only	Borehole	Inside compound	Inside compound	Everyday	Everyday	Never	Yes handwashing place	No open fire	No prev inf	No burn	1	0	4	0	37																			Jola
0408C	2018-06-28	13	1	1	0	0	0	1	1	0	1-2 yrs	1	5	Not currently breastfeeding	None	Tap	Inside compound	Inside compound	Everyday	Everyday	Sometimes	No handwashing place	Open fire in compound	One prev inf	Burn	0	0	4	0	37																			Jola
0409G	2018-06-28	13	1	1	0	0	0	1	1	0	3-4 yrs		6	Not currently breastfeeding	Secondary school	Borehole	Outside compound	Over 10 mins away	Everyday	Everyday	Never	No handwashing place	Open fire in compound	No prev inf	No burn	0	0	4	0	37																			Mandinka
0410F	2018-06-28	13	1	0	0	0	0	0	0	0	1-2 yrs	1	7	Not currently breastfeeding	Secondary school	Borehole	Outside compound	Over 10 mins away	Everyday	Everyday	Never	No handwashing place	Open fire in compound	No prev inf	No burn	0	0	4	0	37																			Jola
0411J	2018-06-28	13	1	1	0	0	0	1	1	0	3-4 yrs		5	Not currently breastfeeding	None	Borehole	Outside compound	Less than 5 mins walk	Everyday	Everyday	Sometimes	No handwashing place	Open fire in compound	No prev inf	Burn	0	0	4	0	37																			Serehule
0412G	2018-06-28	13	1	1	1	0	1	1	1	0	2-3 yrs		5	Not currently breastfeeding	None	Borehole	Outside compound	Less than 5 mins walk	Everyday	Everyday	Sometimes	No handwashing place	Open fire in compound	One prev inf	No burn	0	0	4	0	37																			Serehule
0413K	2018-06-28	13	1	1	0	0	0	0	0	1	2-3 yrs	1	6	Not currently breastfeeding	Secondary school	Borehole	Outside compound	Over 10 mins away	Everyday	Everyday	Never	No handwashing place	Open fire in compound	One prev inf	No burn	0	0	4	0	37																			Mandinka
0414H	2018-06-28	13	1	0	0	0	0	0	0	0	3-4 yrs		9	Not currently breastfeeding	Secondary school	Borehole	Outside compound	5 to 10 minds walk	Everyday	Everyday	Sometimes	No handwashing place	Open fire in compound	No prev inf	Burn	0	0	4	0	37																			Mandinka
0415C	2018-06-28	13	1	0	0	0	0	0	0	0	Under 1 yr	1	6	Currently breastfeeding	Secondary school	Borehole	Outside compound	Over 10 mins away	Everyday	Everyday	Never	No handwashing place	Open fire in compound	No prev inf	No burn	0	0	4	0	37																			Mandinka
0416A	2018-06-29	13	1	1	1	0	1	0	0	0	3-4 yrs		10	Not currently breastfeeding	None	Tap	Inside compound	Inside compound	Everyday	Everyday	Sometimes	No handwashing place	Open fire in compound	One prev inf	No burn	0	0	4	0	37																			Mandinka
0417B	2018-06-29	13	1	1	1	0	1	1	1	0	3-4 yrs		3	Not currently breastfeeding	None	Tap	Inside compound	Inside compound	Everyday	Everyday	Sometimes	Yes handwashing place	No open fire	One prev inf	No burn	0	0	4	0	37																			Mandinka
0418D	2018-06-29	13	1	1	1	0	1	0	0	0	1-2 yrs	1	9	Currently breastfeeding	None	Tap	Outside compound	5 to 10 minds walk	Everyday	Everyday	Sometimes	No handwashing place	Open fire in compound	One prev inf	No burn	0	0	4	0	37																			Wolof
0419E	2018-06-29	13	1	1	0	0	0	1	1	1	2-3 yrs	1	10	Not currently breastfeeding	Secondary school	Tap	Outside compound	5 to 10 minds walk	Everyday	Everyday	Never	No handwashing place	No open fire	No prev inf	No burn	1	0	4	0	37																			Wolof
0420J	2018-06-29	13	1	0	0	0	0	0	0	0	2-3 yrs		4	Not currently breastfeeding	Secondary school	Borehole	Inside compound	Inside compound	Everyday	Everyday	Sometimes	Yes handwashing place	No open fire	One prev inf	No burn	0	0	4	0	37																			Mandinka
0421K	2018-06-29	13	1	0	0	0	0	0	0	0	Under 1 yr	1	4	Not currently breastfeeding	Primary school	Tap	Outside compound	Over 10 mins away	Everyday	Everyday	Never	No handwashing place	Open fire in compound	No prev inf	No burn	0	0	4	0	37																			Fula
0422E	2018-07-02	13	1	0	0	0	0	0	0	0	2-3 yrs	1	7	Not currently breastfeeding	None	Tap	Outside compound	Less than 5 mins walk	Everyday	Everyday	Never	No handwashing place	Open fire in compound	One prev inf	Burn	0	0	4	0	37																			Fula
0423F	2018-07-02	13	1	0	0	0	0	0	0	0	Under 1 yr	1	7	Currently breastfeeding	None	Tap	Outside compound	Less than 5 mins walk	Everyday	Everyday	Never	No handwashing place	Open fire in compound	One prev inf	No burn	0	0	4	0	37																			Fula
0424D	2018-07-02	13	1	0	0	0	0	0	0	0	3-4 yrs	1	6	Not currently breastfeeding	None	Tap	Outside compound	Less than 5 mins walk	Everyday	Everyday	Never	No handwashing place	Open fire in compound	No prev inf	Burn	0	0	4	0	37																			Fula
0425G	2018-07-02	13	1	0	0	0	0	0	0	0	2-3 yrs	0	4	Not currently breastfeeding	None	Tap	Outside compound	Less than 5 mins walk	Everyday	Everyday	Never	No handwashing place	Open fire in compound	No prev inf	No burn	0	0	4	0	37																			Fula
0426C	2018-07-02	13	1	0	0	0	0	0	0	0	Under 1 yr	1	4	Currently breastfeeding	None	Tap	Outside compound	Less than 5 mins walk	Everyday	Everyday	Never	No handwashing place	Open fire in compound	No prev inf	No burn	0	0	4	0	37																			Fula
0427A	2018-07-02	13	1	0	0	0	0	0	0	0	3-4 yrs		5	Not currently breastfeeding	None	Tap	Outside compound	Less than 5 mins walk	Everyday	Everyday	Never	No handwashing place	Open fire in compound	No prev inf	Burn	1	0	4	0	37																			Fula
0428B	2018-07-02	13	1	0	0	0	0	0	0	0	Under 1 yr	1	3	Currently breastfeeding	None	Tap	Outside compound	Less than 5 mins walk	Everyday	Everyday	Never	No handwashing place	Open fire in compound	No prev inf	No burn	0	0	4	0	37																			Fula
0429H	2018-07-02	13	1	0	0	0	0	0	0	0	1-2 yrs	1	5	Currently breastfeeding	None	Tap	Inside compound	Inside compound	Everyday	Everyday	Never	Yes handwashing place	No open fire	No prev inf	No burn	0	0	4	0	37																			Wolof
0430G	2018-07-02	20	1	0	0	0	0	0	0	0	1-2 yrs	1	5	Not currently breastfeeding	Secondary school	Tap	Inside compound	Inside compound	Everyday	Everyday	Sometimes	Yes handwashing place	No open fire	No prev inf	No burn	0	0	5	0	37																			Fula
0431B	2018-07-02	13	1	1	0	0	0	0	0	1	1-2 yrs	1	8	Not currently breastfeeding	Primary school	Tap	Inside compound	Inside compound	Everyday	Everyday	Never	Yes handwashing place	No open fire	No prev inf	No burn	0	0	4	0	37																			Fula
0432C	2018-07-02	20	1	0	0	0	0	0	0	0	3-4 yrs	1	10	Not currently breastfeeding	None	Tap	Inside compound	Inside compound	Everyday	Everyday	Never	No handwashing place	No open fire	No prev inf	No burn	0	0	5	0	37																			Mandinka
0433D	2018-07-02	20	1	1	0	0	0	0	0	1	3-4 yrs		6	Not currently breastfeeding	None	Tap	Inside compound	Inside compound	Everyday	Everyday	Never	Yes handwashing place	No open fire	No prev inf	No burn	1	0	5	0	37																			Fula
0434A	2018-07-02	20	1	0	0	0	0	0	0	0	Under 1 yr	1	7	Currently breastfeeding	None	Tap	Inside compound	Inside compound	Everyday	Everyday	Never	Yes handwashing place	No open fire	No prev inf	No burn	0	0	5	0	37																			Fula
0435E	2018-07-03	20	1	0	0	0	0	0	0	0	3-4 yrs	1	6	Not currently breastfeeding	None	Tap	Inside compound	Inside compound	Everyday	Everyday	Sometimes	No handwashing place	Open fire in compound	No prev inf	No burn	0	0	5	0	37																			Other
0436F	2018-07-03	20	1	0	0	0	0	0	0	0	3-4 yrs		8	Not currently breastfeeding	None	Tap	Inside compound	Inside compound	Everyday	Everyday	Sometimes	No handwashing place	Open fire in compound	More than one prev inf	No burn	0	0	5	0	37																			Other
0437K	2018-07-03	20	1	0	0	0	0	0	0	0	1-2 yrs	1	7	Currently breastfeeding	None	Tap	Inside compound	Inside compound	Everyday	Everyday	Sometimes	No handwashing place	Open fire in compound	One prev inf	No burn	0	0	5	0	37																			Other
0438H	2018-07-03	20	1	0	0	0	0	0	0	0	2-3 yrs	1	7	Not currently breastfeeding	None	Tap	Inside compound	Inside compound	Everyday	Everyday	Sometimes	No handwashing place	Open fire in compound	No prev inf	No burn	0	0	5	0	37																			Mandinka
0439J	2018-07-03	20	1	0	0	0	0	0	0	0	3-4 yrs		4	Not currently breastfeeding	None	Tap	Inside compound	Inside compound	Everyday	Everyday	Sometimes	Yes handwashing place	Open fire in compound	One prev inf	No burn	0	0	5	0	37																			Wolof
0440E	2018-07-03	20	1	0	0	0	0	0	0	0	2-3 yrs	0	5	Not currently breastfeeding	None	Tap	Inside compound	Inside compound	Everyday	Everyday	Sometimes	No handwashing place	Open fire in compound	No prev inf	No burn	0	0	5	0	37																			Other
0441C	2018-07-03	20	1	0	0	0	0	0	0	0	2-3 yrs	0	5	Not currently breastfeeding	None	Tap	Inside compound	Inside compound	Everyday	Everyday	Sometimes	No handwashing place	Open fire in compound	No prev inf	No burn	0	0	5	0	37																			Other
0442A	2018-07-03	20	1	0	0	0	0	0	0	0	2-3 yrs	1	3	Not currently breastfeeding	Higher education	Tap	Inside compound	Inside compound	Everyday	Everyday	Sometimes	No handwashing place	Open fire in compound	No prev inf	No burn	0	0	5	0	37																			Mandinka
0443G	2018-07-03	20	1	0	0	0	0	0	0	0	3-4 yrs	1	5	Not currently breastfeeding	Arabic only	Tap	Inside compound	Inside compound	Everyday	Everyday	Sometimes	No handwashing place	Open fire in compound	No prev inf	No burn	0	0	5	0	37																			Jola
0444J	2018-07-03	20	1	0	0	0	0	0	0	0	1-2 yrs	1	4	Not currently breastfeeding	None	Tap	Inside compound	Inside compound	Everyday	Everyday	Sometimes	No handwashing place	Open fire in compound	No prev inf	No burn	0	0	5	0	37																			Jola
0445H	2018-07-03	20	1	0	0	0	0	0	0	0	3-4 yrs		5	Not currently breastfeeding	None	Tap	Inside compound	Inside compound	Everyday	Everyday	Sometimes	No handwashing place	Open fire in compound	No prev inf	No burn	0	0	5	0	37																			Fula
0446B	2018-07-03	20	1	0	0	0	0	0	0	0	Under 1 yr		5	Currently breastfeeding	None	Tap	Inside compound	Inside compound	Everyday	Everyday	Sometimes	No handwashing place	Open fire in compound	No prev inf	No burn	0	0	5	0	37																			Fula
0447D	2018-07-03	20	1	1	1	0	1	0	0	0	Under 1 yr	1	3	Currently breastfeeding	Higher education	Tap	Inside compound	Inside compound	Everyday	Everyday	Never	No handwashing place	Open fire in compound	No prev inf	No burn	0	0	5	0	37																			Fula
0448F	2018-07-03	20	1	0	0	0	0	0	0	0	3-4 yrs	1	5	Not currently breastfeeding	None	Tap	Inside compound	Inside compound	Everyday	Everyday	Sometimes	No handwashing place	Open fire in compound	No prev inf	No burn	0	0	5	0	37																			Fula
0449K	2018-07-03	20	1	0	0	0	0	0	0	0	3-4 yrs		6	Not currently breastfeeding	None	Tap	Inside compound	Inside compound	Everyday	Everyday	Sometimes	No handwashing place	Open fire in compound	No prev inf	No burn	0	0	5	0	37																			Mandinka
0450A	2018-07-03	20	1	0	0	0	0	0	0	0	1-2 yrs	1	5	Not currently breastfeeding	Secondary school	Tap	Inside compound	Inside compound	Everyday	Everyday	Sometimes	No handwashing place	Open fire in compound	No prev inf	Burn	0	0	5	0	37																			Fula
0451D	2018-07-03	20	1	0	0	0	0	0	0	0	2-3 yrs	1	4	Not currently breastfeeding	None	Tap	Inside compound	Inside compound	Everyday	Everyday	Never	No handwashing place	Open fire in compound	No prev inf	No burn	0	0	5	0	37																			Fula
0452B	2018-07-04	20	1	1	0	0	0	1	1	0	2-3 yrs	1	5	Not currently breastfeeding	Secondary school	Tap	Inside compound	Inside compound	Everyday	Everyday	Never	No handwashing place	No open fire	More than one prev inf	No burn	0	0	5	0	37																			Wolof
0453H	2018-07-04	20	1	0	0	0	0	0	0	0	2-3 yrs	1	6	Not currently breastfeeding	Secondary school	Tap	Inside compound	Inside compound	Everyday	Everyday	Sometimes	No handwashing place	Open fire in compound	One prev inf	No burn	0	0	5	0	37																			Mandinka
0454F	2018-07-05	17	1	0	0	0	0	0	0	0	2-3 yrs	0	4	Not currently breastfeeding	Arabic only	Tap	Inside compound	Inside compound	Everyday	Everyday	Never	Yes handwashing place	No open fire	No prev inf	No burn	1	0	6	0	37																			Mandinka
0455K	2018-07-05	17	1	1	0	0	0	1	1	0	2-3 yrs	0	4	Not currently breastfeeding	Arabic only	Tap	Inside compound	Inside compound	Everyday	Everyday	Never	Yes handwashing place	No open fire	No prev inf	No burn	1	0	6	0	37																			Mandinka
0456J	2018-07-05	17	1	0	0	0	0	0	0	0	1-2 yrs	1	4	Not currently breastfeeding	Secondary school	Tap	Inside compound	Inside compound	Everyday	Everyday	Sometimes	Yes handwashing place	No open fire	No prev inf	No burn	0	0	6	0	37																			Mandinka
0457G	2018-07-05	17	1	0	0	0	0	0	0	0	3-4 yrs		6	Not currently breastfeeding	Primary school	Tap	Outside compound	5 to 10 minds walk	Everyday	Everyday	Never	No handwashing place	No open fire	No prev inf	No burn	0	0	6	0	37																			Fula
0458E	2018-07-05	17	1	0	0	0	0	0	0	0	3-4 yrs		4	Not currently breastfeeding	Secondary school	Tap	Inside compound	Inside compound	Everyday	Everyday	Sometimes	Yes handwashing place	No open fire	No prev inf	No burn	0	0	6	0	37																			Wolof
0459C	2018-07-05	17	1	1	1	0	1	0	0	0	3-4 yrs		3	Not currently breastfeeding	Secondary school	Tap	Inside compound	Inside compound	Everyday	Everyday	Sometimes	Yes handwashing place	No open fire	No prev inf	Burn	0	0	6	0	37																			Fula
0460C	2018-07-05	17	1	0	0	0	0	0	0	0	3-4 yrs	1	4	Not currently breastfeeding	Primary school	Tap	Inside compound	Inside compound	Everyday	Everyday	Sometimes	Yes handwashing place	No open fire	One prev inf	Burn	0	0	6	0	37																			Wolof
0461F	2018-07-05	17	1	0	0	0	0	0	0	0	2-3 yrs		4	Not currently breastfeeding	Primary school	Tap	Inside compound	Inside compound	Everyday	Everyday	Sometimes	Yes handwashing place	No open fire	No prev inf	Burn	0	0	6	0	37																			Wolof
0462J	2018-07-05	17	1	0	0	0	0	0	0	0	3-4 yrs		3	Not currently breastfeeding	None	Tap	Inside compound	Inside compound	Everyday	Everyday	Sometimes	Yes handwashing place	No open fire	No prev inf	No burn	0	0	6	0	37																			Mandinka
0463B	2018-07-05	17	1	1	0	0	0	0	0	1	2-3 yrs		9	Not currently breastfeeding	None	Tap	Inside compound	Inside compound	Everyday	Everyday	Sometimes	Yes handwashing place	No open fire	No prev inf	No burn	0	0	6	0	37																			Mandinka
0464E	2018-07-05	17	1	0	0	0	0	0	0	0	3-4 yrs		2	Not currently breastfeeding	Secondary school	Tap	Inside compound	Inside compound	Everyday	Everyday	Sometimes	No handwashing place	No open fire	No prev inf	No burn	0	0	6	0	37																			Mandinka
0465D	2018-07-05	17	1	0	0	0	0	0	0	0	Under 1 yr	0	6	Currently breastfeeding	None	Tap	Inside compound	Inside compound	Everyday	Everyday	Sometimes	Yes handwashing place	No open fire	No prev inf	No burn	0	0	6	0	37																			Mandinka
0466G	2018-07-05	17	1	0	0	0	0	0	0	0	Under 1 yr	1	7	Currently breastfeeding	Secondary school	Tap	Inside compound	Inside compound	Everyday	Everyday	Never	Yes handwashing place	No open fire	No prev inf	No burn	0	0	6	0	37																			Mandinka
0467H	2018-07-05	17	1	1	0	0	0	0	0	1	1-2 yrs	1	3	Currently breastfeeding	Secondary school	Tap	Inside compound	Inside compound	Everyday	Everyday	Sometimes	No handwashing place	No open fire	No prev inf	No burn	0	0	6	0	37																			Mandinka
0468K	2018-07-05	17	1	0	0	0	0	0	0	0	3-4 yrs		8	Not currently breastfeeding	None	Tap	Inside compound	Inside compound	Everyday	Everyday	Sometimes	Yes handwashing place	No open fire	No prev inf	No burn	0	0	6	0	37																			Mandinka
0469A	2018-07-05	17	1	0	0	0	0	0	0	0	2-3 yrs	1	6	Not currently breastfeeding	None	Tap	Inside compound	Inside compound	Everyday	Everyday	Sometimes	Yes handwashing place	No open fire	No prev inf	No burn	0	0	6	0	37																			Fula
0470D	2018-07-05	17	1	0	0	0	0	0	0	0	3-4 yrs	1	7	Not currently breastfeeding	Primary school	Tap	Inside compound	Inside compound	Everyday	Everyday	Sometimes	Yes handwashing place	No open fire	No prev inf	No burn	0	0	6	0	37																			Mandinka
0471G	2018-07-05	17	1	0	0	0	0	0	0	0	Under 1 yr	1	8	Currently breastfeeding	Primary school	Tap	Inside compound	Inside compound	Everyday	Everyday	Never	Yes handwashing place	No open fire	No prev inf	No burn	0	0	6	0	37																			Fula
0472H	2018-07-05	17	1	1	0	0	0	1	1	0	2-3 yrs	1	4	Not currently breastfeeding	Secondary school	Tap	Inside compound	Inside compound	Everyday	Everyday	Sometimes	Yes handwashing place	No open fire	More than one prev inf	No burn	0	0	6	0	37																			Mandinka
0473E	2018-07-05	17	1	0	0	0	0	0	0	0	2-3 yrs	1	4	Not currently breastfeeding	Secondary school	Tap	Inside compound	Inside compound	Everyday	Everyday	Sometimes	Yes handwashing place	No open fire	No prev inf	No burn	0	0	6	0	37																			Mandinka
0474C	2018-07-05	17	1	1	1	0	1	0	0	0	1-2 yrs	1	4	Not currently breastfeeding	Secondary school	Tap	Inside compound	Inside compound	Everyday	Everyday	Never	Yes handwashing place	No open fire	No prev inf	No burn	0	0	6	0	37																			Mandinka
0475A	2018-07-05	17	1	0	0	0	0	0	0	0	3-4 yrs	1	4	Not currently breastfeeding	Primary school	Tap	Inside compound	Inside compound	Everyday	Everyday	Sometimes	Yes handwashing place	No open fire	More than one prev inf	No burn	0	0	6	0	37																			Mandinka
0476K	2018-07-05	17	1	1	0	0	0	1	1	0	1-2 yrs	1	4	Currently breastfeeding	Primary school	Tap	Inside compound	Inside compound	Everyday	Everyday	Never	Yes handwashing place	No open fire	No prev inf	No burn	0	0	6	0	37																			Mandinka
0477F	2018-07-05	17	1	0	0	0	0	0	0	0	3-4 yrs		7	Not currently breastfeeding	Higher education	Tap	Inside compound	Inside compound	Everyday	Everyday	Sometimes	Yes handwashing place	No open fire	No prev inf	No burn	0	0	6	0	37																			Mandinka
0478J	2018-07-05	17	1	0	0	0	0	0	0	0	1-2 yrs	0	4	Currently breastfeeding	Secondary school	Tap	Inside compound	Inside compound	Everyday	Everyday	Never	Yes handwashing place	No open fire	No prev inf	No burn	0	0	6	0	37																			Mandinka
0479B	2018-07-05	17	1	1	0	0	0	1	1	0	2-3 yrs	0	7	Not currently breastfeeding	Secondary school	Tap	Inside compound	Inside compound	Everyday	Everyday	Sometimes	Yes handwashing place	No open fire	No prev inf	No burn	0	0	6	0	37																			Mandinka
0480K	2018-07-05	17	1	0	0	0	0	0	0	0	1-2 yrs		8	Not currently breastfeeding	Secondary school	Tap	Inside compound	Inside compound	Everyday	Everyday	Sometimes	Yes handwashing place	No open fire	No prev inf	No burn	0	0	6	0	37																			Mandinka
0481E	2018-07-05	17	1	0	0	0	0	0	0	0	3-4 yrs	1	3	Not currently breastfeeding	Arabic only	Tap	Inside compound	Inside compound	Everyday	Everyday	Sometimes	No handwashing place	No open fire	No prev inf	No burn	0	0	6	0	37																			Mandinka
0482D	2018-07-06	17	1	0	0	0	0	0	0	0	Under 1 yr	1	8	Currently breastfeeding	Primary school	Tap	Inside compound	Inside compound	Everyday	Everyday	Never	Yes handwashing place	No open fire	More than one prev inf	No burn	0	0	6	0	37																			Jola
0483J	2018-07-06	17	1	0	0	0	0	0	0	0	3-4 yrs	1	7	Not currently breastfeeding	Arabic only	Tap	Inside compound	Inside compound	Everyday	Everyday	Never	Yes handwashing place	No open fire	More than one prev inf	No burn	0	0	6	0	37																			Mandinka
0484G	2018-07-06	17	1	0	0	0	0	0	0	0	3-4 yrs	1	4	Not currently breastfeeding	Arabic only	Tap	Inside compound	Inside compound	Everyday	Everyday	Sometimes	Yes handwashing place	No open fire	No prev inf	No burn	0	0	6	0	37																			Mandinka
0485B	2018-07-06	17	1	0	0	0	0	0	0	0	1-2 yrs	1	3	Currently breastfeeding	Arabic only	Tap	Inside compound	Inside compound	Everyday	Everyday	Never	Yes handwashing place	No open fire	No prev inf	No burn	0	0	6	0	37																			Mandinka
0486H	2018-07-06	17	1	1	0	1	1	0	1	0	Under 1 yr	1	18	Currently breastfeeding	Secondary school	Tap	Inside compound	Inside compound	Everyday	Everyday	Sometimes	No handwashing place	No open fire	One prev inf	No burn	0	0	6	0	37																			Mandinka
0487C	2018-07-06	17	1	1	1	0	1	0	0	0	3-4 yrs	1	18	Not currently breastfeeding	Secondary school	Tap	Inside compound	Inside compound	Everyday	Everyday	Sometimes	No handwashing place	No open fire	One prev inf	No burn	0	0	6	0	37																			Mandinka
0488A	2018-07-06	17	1	0	0	0	0	0	0	0	Under 1 yr	1	4	Currently breastfeeding	Secondary school	Tap	Inside compound	Inside compound	Everyday	Everyday	Never	Yes handwashing place	No open fire	No prev inf	No burn	0	0	6	0	37																			Jola
0489F	2018-07-06	17	1	0	0	0	0	0	0	0	3-4 yrs	1	8	Not currently breastfeeding		Tap	Inside compound	Inside compound	Everyday	Everyday	Never	Yes handwashing place	No open fire	No prev inf	No burn	0	0	6	0	37																			Wolof
0490H	2018-07-06	17	1	0	0	0	0	0	0	0	1-2 yrs	1	8	Currently breastfeeding	None	Tap	Inside compound	Inside compound	Everyday	Everyday	Never	Yes handwashing place	No open fire	No prev inf	No burn	0	0	6	0	37																			Wolof
0491A	2018-07-06	17	1	0	0	0	0	0	0	0	2-3 yrs	1	4	Not currently breastfeeding	Secondary school	Tap	Inside compound	Inside compound	Everyday	Everyday	Sometimes	Yes handwashing place	No open fire	No prev inf	No burn	1	0	6	0	37																			Jola
0492K	2018-07-06	17	1	1	1	0	1	0	0	0	Under 1 yr	1	5	Currently breastfeeding	Secondary school	Tap	Inside compound	Inside compound	Everyday	Everyday	Never	Yes handwashing place	No open fire	One prev inf	No burn	0	0	6	0	37																			Mandinka
0493C	2018-07-06	17	1	0	0	0	0	0	0	0	2-3 yrs	1	4	Not currently breastfeeding	Secondary school	Tap	Inside compound	Inside compound	Everyday	Everyday	Never	Yes handwashing place	No open fire	One prev inf	No burn	1	0	6	0	37																			Mandinka
0494B	2018-07-06	17	1	0	0	0	0	0	0	0	2-3 yrs	1	5	Not currently breastfeeding	Secondary school	Tap	Inside compound	Inside compound	Everyday	Everyday	Never	Yes handwashing place	No open fire	No prev inf	No burn	1	0	6	0	37																			Mandinka
0495F	2018-07-06	17	1	0	0	0	0	0	0	0	3-4 yrs	1	5	Not currently breastfeeding	Secondary school	Tap	Inside compound	Inside compound	Everyday	Everyday	Never	Yes handwashing place	No open fire	One prev inf	No burn	1	0	6	0	37																			Mandinka
0496E	2018-07-06	17	1	0	0	0	0	0	0	0	Under 1 yr	1	5	Currently breastfeeding	Primary school	Tap	Inside compound	Inside compound	Everyday	Everyday	Never	Yes handwashing place	No open fire	No prev inf	No burn	0	0	6	0	37																			Mandinka
0497J	2018-07-06	17	1	0	0	0	0	0	0	0	1-2 yrs		6	Currently breastfeeding	Secondary school	Tap	Inside compound	Inside compound	Everyday	Everyday	Never	Yes handwashing place	No open fire	No prev inf	No burn	0	0	6	0	37																			Mandinka
0498G	2018-07-06	17	1	0	0	0	0	0	0	0	Under 1 yr	0	2	Currently breastfeeding	Secondary school	Tap	Inside compound	Inside compound	Everyday	Everyday	Never	Yes handwashing place	No open fire	No prev inf	No burn	0	0	6	0	37																			Mandinka
0499D	2018-07-06	17	1	0	0	0	0	0	0	0	1-2 yrs	1	5	Currently breastfeeding	Secondary school	Tap	Inside compound	Inside compound	Everyday	Everyday	Never	Yes handwashing place	No open fire	More than one prev inf	Burn	0	0	6	0	37																			Mandinka
0500E	2018-07-06	17	1	0	0	0	0	0	0	0	2-3 yrs	1	6	Not currently breastfeeding	Secondary school	Tap	Inside compound	Inside compound	Everyday	Everyday	Never	Yes handwashing place	No open fire	One prev inf	Burn	0	0	6	0	37																			Mandinka
0501C	2018-07-09	17	1	0	0	0	0	0	0	0	2-3 yrs	1	5	Not currently breastfeeding	None	Tap	Inside compound	Inside compound	Everyday	Everyday	Sometimes	Yes handwashing place	No open fire	One prev inf	No burn	1	0	6	0	37																			Mandinka
0502A	2018-07-09	17	1	0	0	0	0	0	0	0	Under 1 yr	1	4	Currently breastfeeding	Secondary school	Tap	Inside compound	Inside compound	Everyday	Everyday	Never	Yes handwashing place	No open fire	No prev inf	No burn	0	0	6	0	37																			Mandinka
0503G	2018-07-09	17	1	0	0	0	0	0	0	0	3-4 yrs	1	4	Not currently breastfeeding	Secondary school	Tap	Inside compound	Inside compound	Everyday	Everyday	Sometimes	Yes handwashing place	No open fire	No prev inf	No burn	0	0	6	0	37																			Mandinka
0504J	2018-07-09	17	1	0	0	0	0	0	0	0	3-4 yrs	1	5	Not currently breastfeeding	Secondary school	Tap	Inside compound	Inside compound	Everyday	Everyday	Sometimes	Yes handwashing place	No open fire	No prev inf	No burn	0	0	6	0	37																			Wolof
0505H	2018-07-09	17	1	0	0	0	0	0	0	0	3-4 yrs	1	3	Not currently breastfeeding	Secondary school	Tap	Inside compound	Inside compound	Everyday	Everyday	Sometimes	Yes handwashing place	No open fire	One prev inf	Burn	0	0	6	0	37																			Mandinka
0506B	2018-07-09	17	1	0	0	0	0	0	0	0	2-3 yrs	1	3	Not currently breastfeeding	Secondary school	Tap	Inside compound	Inside compound	Everyday	Everyday	Never	Yes handwashing place	No open fire	One prev inf	No burn	1	0	6	0	37																			Fula
0507D	2018-07-09	17	1	0	0	0	0	0	0	0	3-4 yrs	1	4	Not currently breastfeeding	Secondary school	Tap	Inside compound	Inside compound	Everyday	Everyday	Sometimes	Yes handwashing place	No open fire	No prev inf	No burn	0	0	6	0	37																			Mandinka
0508F	2018-07-09	17	1	0	0	0	0	0	0	0	1-2 yrs	1	4	Currently breastfeeding	Secondary school	Tap	Inside compound	Inside compound	Everyday	Everyday	Never	Yes handwashing place	No open fire	No prev inf	No burn	0	0	6	0	37																			Mandinka
0509K	2018-07-09	17	1	0	0	0	0	0	0	0	2-3 yrs	1	2	Not currently breastfeeding	Secondary school	Tap	Inside compound	Inside compound	Everyday	Everyday	Sometimes	Yes handwashing place	No open fire	No prev inf	No burn	0	0	6	0	37																			Mandinka
0510D	2018-07-09	17	1	0	0	0	0	0	0	0	3-4 yrs		5	Not currently breastfeeding	Secondary school	Tap	Inside compound	Inside compound	Everyday	Everyday	Sometimes	No handwashing place	No open fire	No prev inf	No burn	0	0	6	0	37																			Mandinka
0511G	2018-07-09	17	1	1	0	0	0	1	1	0	2-3 yrs	1	4	Not currently breastfeeding	None	Tap	Inside compound	Inside compound	Everyday	Everyday	Sometimes	No handwashing place	No open fire	No prev inf	No burn	0	0	6	0	37																			Wolof
0512H	2018-07-09	17	1	0	0	0	0	0	0	0	3-4 yrs	0	4	Currently breastfeeding	Secondary school	Tap	Inside compound	Inside compound	Everyday	Everyday	Sometimes	Yes handwashing place	No open fire	No prev inf	No burn	1	0	6	0	37																			Mandinka
0513E	2018-07-09	17	1	0	0	0	0	0	0	0	3-4 yrs	0	4	Not currently breastfeeding	Secondary school	Tap	Inside compound	Inside compound	Everyday	Everyday	Sometimes	Yes handwashing place	No open fire	No prev inf	No burn	0	0	6	0	37																			Mandinka
0514C	2018-07-09	17	1	0	0	0	0	0	0	0	2-3 yrs	1	3	Not currently breastfeeding	None	Tap	Inside compound	Inside compound	Everyday	Everyday	Sometimes	Yes handwashing place	No open fire	One prev inf	No burn	1	0	6	0	37																			Mandinka
0515A	2018-07-09	17	1	0	0	0	0	0	0	0	3-4 yrs	1	8	Not currently breastfeeding	None	Tap	Inside compound	Inside compound	Everyday	Everyday	Sometimes	Yes handwashing place	No open fire	No prev inf	No burn	0	0	6	0	37																			Mandinka
0516K	2018-07-09	17	1	1	0	0	0	0	0	1	2-3 yrs	1	8	Not currently breastfeeding	None	Tap	Inside compound	Inside compound	Everyday	Everyday	Sometimes	Yes handwashing place	No open fire	No prev inf	No burn	1	0	6	0	37																			Mandinka
0517F	2018-07-09	17	1	0	0	0	0	0	0	0	3-4 yrs	0	8	Not currently breastfeeding	Secondary school	Tap	Inside compound	Inside compound	Everyday	Everyday	Sometimes	Yes handwashing place	No open fire	No prev inf	No burn	1	0	6	0	37																			Mandinka
0518J	2018-07-09	17	1	1	1	0	1	0	0	1	Under 1 yr	1	3	Currently breastfeeding	Secondary school	Tap	Inside compound	Inside compound	Everyday	Everyday	Never	Yes handwashing place	No open fire	One prev inf	No burn	0	0	6	0	37																			Mandinka
0519B	2018-07-09	17	1	0	0	0	0	0	0	0	Under 1 yr	1	8	Currently breastfeeding	Primary school	Tap	Inside compound	Inside compound	Everyday	Everyday	Never	Yes handwashing place	No open fire	No prev inf	No burn	0	0	6	0	37																			Mandinka
0520K	2018-07-09	17	1	0	0	0	0	0	0	0	3-4 yrs	1	3	Not currently breastfeeding	Secondary school	Tap	Inside compound	Inside compound	Everyday	Everyday	Sometimes	Yes handwashing place	No open fire	No prev inf	No burn	0	0	6	0	37																			Mandinka
0521E	2018-07-09	17	1	1	0	0	0	1	1	1	3-4 yrs	1	5	Not currently breastfeeding	Secondary school	Tap	Inside compound	Inside compound	Everyday	Everyday	Sometimes	Yes handwashing place	No open fire	No prev inf	No burn	0	0	6	0	37																			Mandinka
0522D	2018-07-09	17	1	0	0	0	0	0	0	0	3-4 yrs		5	Not currently breastfeeding	Secondary school	Tap	Inside compound	Inside compound	Everyday	Everyday	Sometimes	Yes handwashing place	No open fire	One prev inf	No burn	0	0	6	0	37																			Mandinka
0523J	2018-07-09	17	1	0	0	0	0	0	0	0	2-3 yrs	1	9	Not currently breastfeeding	None	Tap	Inside compound	Inside compound	Everyday	Everyday	Always	No handwashing place	No open fire	No prev inf	No burn	0	0	6	0	37																			Mandinka
0524G	2018-07-09	17	1	0	0	0	0	0	0	0	3-4 yrs	1	5	Not currently breastfeeding	Primary school	Tap	Inside compound	Inside compound	Everyday	Everyday	Sometimes	Yes handwashing place	No open fire	More than one prev inf	Burn	0	0	6	0	37																			Mandinka
0525B	2018-07-09	17	1	0	0	0	0	0	0	0	Under 1 yr	1	7	Currently breastfeeding	None	Tap	Inside compound	Inside compound	Everyday	Everyday	Always	No handwashing place	No open fire	No prev inf	No burn	0	0	6	0	37																			Mandinka
0526H	2018-07-09	17	1	0	0	0	0	0	0	0	1-2 yrs	1	22	Currently breastfeeding	Secondary school	Tap	Inside compound	Inside compound	Everyday	Everyday	Never	No handwashing place	Open fire in compound	One prev inf	Burn	0	0	6	0	37																			Mandinka
0527C	2018-07-09	17	1	1	1	0	1	0	0	0	1-2 yrs		5	Currently breastfeeding	Secondary school	Tap	Inside compound	Inside compound	Everyday	Everyday	Never	No handwashing place	Open fire in compound	No prev inf	No burn	0	0	6	0	37																			Mandinka
0528A	2018-07-10	17	1	0	0	0	0	0	0	0	1-2 yrs	1	3	Currently breastfeeding	Secondary school	Tap	Inside compound	Inside compound	Everyday	Everyday	Sometimes	Yes handwashing place	No open fire	One prev inf	No burn	0	0	6	0	37																			Mandinka
0529F	2018-07-10	17	1	0	0	0	0	0	0	0	2-3 yrs	1	10	Not currently breastfeeding	Secondary school	Tap	Inside compound	Inside compound	Everyday	Everyday	Sometimes	Yes handwashing place	No open fire	One prev inf	No burn	0	0	6	0	37																			Mandinka
0530H	2018-07-10	17	1	0	0	0	0	0	0	0	1-2 yrs	1	10	Not currently breastfeeding	Primary school	Tap	Inside compound	Inside compound	Everyday	Everyday	Sometimes	Yes handwashing place	No open fire	One prev inf	No burn	0	0	6	0	37																			Mandinka
0531A	2018-07-10	17	1	0	0	0	0	0	0	0	1-2 yrs	1	4	Not currently breastfeeding	Primary school	Tap	Inside compound	Inside compound	Everyday	Everyday	Sometimes	Yes handwashing place	No open fire	No prev inf	Burn	0	0	6	0	37																			Fula
0532K	2018-07-10	17	1	1	1	0	1	0	0	0	1-2 yrs	1	4	Not currently breastfeeding	Primary school	Tap	Inside compound	Inside compound	Everyday	Everyday	Never	Yes handwashing place	No open fire	One prev inf	No burn	0	0	6	0	37																			Mandinka
0533C	2018-07-10	17	1	0	0	0	0	0	0	0	1-2 yrs	1	3	Not currently breastfeeding	Secondary school	Tap	Inside compound	Inside compound	Everyday	Everyday	Never	Yes handwashing place	No open fire	No prev inf	No burn	0	0	6	0	37																			Wolof
0534B	2018-07-10	17	1	1	1	0	1	0	0	0	Under 1 yr	1	3	Currently breastfeeding	Secondary school	Tap	Inside compound	Inside compound	Everyday	Everyday	Never	Yes handwashing place	No open fire	No prev inf	No burn	0	0	6	0	37																			Mandinka
0535F	2018-07-10	17	1	0	0	0	0	0	0	0	1-2 yrs	1	5	Currently breastfeeding	None	Tap	Inside compound	Inside compound	Everyday	Everyday	Sometimes	Yes handwashing place	No open fire	One prev inf	No burn	0	0	6	0	37																			Mandinka
0536E	2018-07-10	17	1	0	0	0	0	0	0	0	Under 1 yr	1	5	Currently breastfeeding	Primary school	Tap	Inside compound	Inside compound	Everyday	Everyday	Never	Yes handwashing place	No open fire	No prev inf	No burn	0	0	6	0	37																			Mandinka
0537J	2018-07-10	17	1	1	0	0	0	1	1	0	2-3 yrs	1	5	Not currently breastfeeding	Primary school	Tap	Inside compound	Inside compound	Everyday	Everyday	Never	Yes handwashing place	No open fire	One prev inf	No burn	0	0	6	0	37																			Mandinka
0538G	2018-07-10	17	1	1	0	0	0	0	0	1	3-4 yrs	1	4	Not currently breastfeeding	Secondary school	Tap	Inside compound	Inside compound	Everyday	Everyday	Sometimes	Yes handwashing place	No open fire	No prev inf	Burn	1	0	6	0	37																			Mandinka
0539D	2018-07-10	17	1	0	0	0	0	0	0	0	Under 1 yr	1	6	Currently breastfeeding	Secondary school	Tap	Inside compound	Inside compound	Everyday	Everyday	Never	Yes handwashing place	No open fire	No prev inf	No burn	0	0	6	0	37																			Jola
0540G	2018-07-10	17	1	0	0	0	0	0	0	0	2-3 yrs	1	5	Not currently breastfeeding	None	Tap	Inside compound	Inside compound	Everyday	Everyday	Sometimes	Yes handwashing place	No open fire	No prev inf	No burn	0	0	6	0	37																			Mandinka
0541B	2018-07-10	17	1	0	0	0	0	0	0	0	3-4 yrs	1	5	Not currently breastfeeding	None	Tap	Inside compound	Inside compound	Everyday	Everyday	Sometimes	Yes handwashing place	No open fire	No prev inf	No burn	1	0	6	0	37																			Mandinka
0542C	2018-07-10	17	1	0	0	0	0	0	0	0	2-3 yrs	1	8	Not currently breastfeeding	Secondary school	Tap	Inside compound	Inside compound	Everyday	Everyday	Never	Yes handwashing place	No open fire	No prev inf	No burn	0	0	6	0	37																			Mandinka
0543D	2018-07-10	17	1	0	0	0	0	0	0	0	3-4 yrs	1	8	Not currently breastfeeding	Secondary school	Tap	Inside compound	Inside compound	Everyday	Everyday	Sometimes	Yes handwashing place	No open fire	No prev inf	No burn	1	0	6	0	37																			Mandinka
0544A	2018-07-10	17	1	0	0	0	0	0	0	0	2-3 yrs	1	7	Not currently breastfeeding	Secondary school	Tap	Inside compound	Inside compound	Everyday	Everyday	Sometimes	Yes handwashing place	No open fire	One prev inf	No burn	1	1	6	0	37																			Mandinka
0545E	2018-07-10	17	1	0	0	0	0	0	0	0	2-3 yrs	1	3	Not currently breastfeeding	Secondary school	Tap	Inside compound	Inside compound	Everyday	Everyday	Sometimes	Yes handwashing place	No open fire	No prev inf	No burn	1	0	6	0	37																			Mandinka
0546F	2018-07-10	17	1	1	1	0	1	0	0	0	1-2 yrs	1	3	Not currently breastfeeding	Secondary school	Tap	Inside compound	Inside compound	Everyday	Everyday	Sometimes	Yes handwashing place	No open fire	No prev inf	No burn	0	0	6	0	37																			Mandinka
0547K	2018-07-10	17	1	0	0	0	0	0	0	0	2-3 yrs	1	4	Not currently breastfeeding	None	Tap	Inside compound	Inside compound	Everyday	Everyday	Sometimes	No handwashing place	No open fire	No prev inf	No burn	1	1	6	0	37																			Mandinka
0548H	2018-07-10	17	1	0	0	0	0	0	0	0	3-4 yrs	1	9	Not currently breastfeeding	None	Tap	Inside compound	Inside compound	Everyday	Everyday	Sometimes	Yes handwashing place	No open fire	No prev inf	No burn	0	0	6	0	37																			Mandinka
0549J	2018-07-10	17	1	0	0	0	0	0	0	0	3-4 yrs	1	5	Not currently breastfeeding	Secondary school	Tap	Inside compound	Inside compound	Everyday	Everyday	Sometimes	Yes handwashing place	No open fire	One prev inf	No burn	0	0	6	0	37																			Mandinka
0550B	2018-07-10	17	1	0	0	0	0	0	0	0	1-2 yrs	1	4	Not currently breastfeeding	Secondary school	Tap	Inside compound	Inside compound	Everyday	Everyday	Sometimes	Yes handwashing place	No open fire	One prev inf	Burn	0	0	6	0	37																			Mandinka
0551H	2018-07-10	17	1	0	0	0	0	0	0	0	3-4 yrs	1	4	Not currently breastfeeding	Primary school	Tap	Inside compound	Inside compound	Everyday	Everyday	Sometimes	Yes handwashing place	No open fire	No prev inf	No burn	0	0	6	0	37																			Mandinka
0552F	2018-07-10	17	1	0	0	0	0	0	0	0	Under 1 yr		7	Currently breastfeeding	None	Tap	Inside compound	Inside compound	Everyday	Everyday	Never	Yes handwashing place	No open fire	No prev inf	No burn	0	0	6	0	37																			Mandinka
0553A	2018-07-10	17	1	0	0	0	0	0	0	0	Under 1 yr		7	Currently breastfeeding	None	Tap	Inside compound	Inside compound	Everyday	Everyday	Never	Yes handwashing place	No open fire	No prev inf	No burn	0	0	6	0	37																			Mandinka
0554K	2018-07-10	17	1	0	0	0	0	0	0	0	2-3 yrs		7	Not currently breastfeeding	None	Tap	Inside compound	Inside compound	Everyday	Everyday	Never	Yes handwashing place	No open fire	No prev inf	No burn	0	0	6	0	37																			Mandinka
0555J	2018-07-10	17	1	0	0	0	0	0	0	0	3-4 yrs	0	9	Not currently breastfeeding	Primary school	Tap	Inside compound	Inside compound	Everyday	Everyday	Sometimes	Yes handwashing place	No open fire	No prev inf	No burn	1	0	6	0	37																			Mandinka
0556D	2018-07-11	17	1	0	0	0	0	0	0	0	3-4 yrs	1	6	Not currently breastfeeding	Primary school	Tap	Outside compound	5 to 10 minds walk	Everyday	Everyday	Sometimes	No handwashing place	Open fire in compound	No prev inf	No burn	0	0	6	0	37																			Mandinka
0557E	2018-07-11	17	1	0	0	0	0	0	0	0	Under 1 yr		8	Currently breastfeeding	Secondary school	Tap	Inside compound	Inside compound	Everyday	Everyday	Never	Yes handwashing place	No open fire	No prev inf	No burn	0	0	6	0	37																			Mandinka
0558C	2018-07-11	17	1	0	0	0	0	0	0	0	2-3 yrs	1	6	Not currently breastfeeding	Primary school	Tap	Outside compound	5 to 10 minds walk	Everyday	Everyday	Sometimes	No handwashing place	Open fire in compound	No prev inf	No burn	0	0	6	0	37																			Mandinka
0559G	2018-07-11	17	1	0	0	0	0	0	0	0	1-2 yrs	1	3	Not currently breastfeeding	Secondary school	Tap	Inside compound	Inside compound	Everyday	Everyday	Never	Yes handwashing place	No open fire	One prev inf	No burn	0	0	6	0	37																			Mandinka
0560F	2018-07-11	17	1	1	1	0	1	0	0	0	1-2 yrs	1	6	Currently breastfeeding	Secondary school	Tap	Outside compound	5 to 10 minds walk	Everyday	Everyday	Sometimes	No handwashing place	No open fire	One prev inf	No burn	0	0	6	0	37																			Mandinka
0561J	2018-07-11	17	1	0	0	0	0	0	0	0	3-4 yrs	1	10	Not currently breastfeeding	Primary school	Tap	Inside compound	Inside compound	Everyday	Everyday	Sometimes	Yes handwashing place	No open fire	No prev inf	No burn	0	0	6	0	37																			Mandinka
0562G	2018-07-11	17	1	0	0	0	0	0	0	0	Under 1 yr	1	10	Currently breastfeeding	Secondary school	Tap	Inside compound	Inside compound	Everyday	Everyday	Never	Yes handwashing place	No open fire	No prev inf	No burn	0	0	6	0	37																			Other
0563K	2018-07-11	17	1	0	0	0	0	0	0	0	2-3 yrs		6	Not currently breastfeeding	Arabic only	Tap	Outside compound	5 to 10 minds walk	Everyday	Everyday	Sometimes	No handwashing place	Open fire in compound	No prev inf	No burn	0	0	6	0	37																			Mandinka
0564H	2018-07-11	17	1	0	0	0	0	0	0	0	3-4 yrs	1	7	Not currently breastfeeding	Arabic only	Tap	Outside compound	5 to 10 minds walk	Everyday	Everyday	Sometimes	No handwashing place	Open fire in compound	No prev inf	No burn	0	0	6	0	37																			Mandinka
0565C	2018-07-11	17	1	0	0	0	0	0	0	0	2-3 yrs	1	5	Not currently breastfeeding	Primary school	Tap	Inside compound	Inside compound	Everyday	Everyday	Sometimes	Yes handwashing place	No open fire	One prev inf	No burn	0	0	6	0	37																			Jola
0566A	2018-07-11	17	1	0	0	0	0	0	0	0	3-4 yrs		8	Not currently breastfeeding	Primary school	Tap	Inside compound	Inside compound	Everyday	Everyday	Sometimes	Yes handwashing place	No open fire	No prev inf	No burn	0	0	6	0	37																			Mandinka
0567B	2018-07-11	17	1	0	0	0	0	0	0	0	2-3 yrs	1	3	Not currently breastfeeding	Primary school	Tap	Outside compound	5 to 10 minds walk	Everyday	Everyday	Sometimes	No handwashing place	Open fire in compound	No prev inf	No burn	1	1	6	0	37																			Mandinka
0568D	2018-07-11	17	1	1	0	0	0	1	1	1	3-4 yrs	1	6	Not currently breastfeeding	Secondary school	Tap	Inside compound	Inside compound	Everyday	Everyday	Sometimes	Yes handwashing place	No open fire	No prev inf	No burn	0	0	6	0	37																			Mandinka
0569E	2018-07-11	17	1	0	0	0	0	0	0	0	Under 1 yr	1	7	Currently breastfeeding	Primary school	Tap	Outside compound	5 to 10 minds walk	Everyday	Everyday	Sometimes	No handwashing place	Open fire in compound	No prev inf	No burn	0	0	6	0	37																			Mandinka
0570J	2018-07-11	17	1	1	1	0	1	0	0	0	3-4 yrs	1	6	Not currently breastfeeding	Secondary school	Tap	Outside compound	5 to 10 minds walk	Everyday	Everyday	Sometimes	No handwashing place	Open fire in compound	One prev inf	Burn	0	0	6	0	37																			Mandinka
0571K	2018-07-11	17	1	1	0	0	0	0	0	1	3-4 yrs	1	3	Not currently breastfeeding	Primary school	Tap	Inside compound	Inside compound	Everyday	Everyday	Sometimes	Yes handwashing place	No open fire	No prev inf	No burn	1	0	6	0	37																			Mandinka
0572E	2018-07-11	17	1	0	0	0	0	0	0	0	2-3 yrs	1	5	Not currently breastfeeding	Secondary school	Tap	Inside compound	Inside compound	Everyday	Everyday	Sometimes	Yes handwashing place	No open fire	No prev inf	No burn	1	0	6	0	37																			Mandinka
0573F	2018-07-11	17	1	1	0	0	0	0	0	1	3-4 yrs	1	5	Not currently breastfeeding	Secondary school	Tap	Outside compound	5 to 10 minds walk	Everyday	Everyday	Sometimes	No handwashing place	Open fire in compound	No prev inf	No burn	0	0	6	0	37																			Fula
0574D	2018-07-11	17	1	0	0	0	0	0	0	0	Under 1 yr	1	5	Currently breastfeeding	Secondary school	Tap	Outside compound	5 to 10 minds walk	Everyday	Everyday	Never	No handwashing place	Open fire in compound	No prev inf	No burn	0	0	6	0	37																			Fula
0575G	2018-07-11	17	1	0	0	0	0	0	0	0	3-4 yrs	1	8	Not currently breastfeeding	Primary school	Tap	Inside compound	Inside compound	Everyday	Everyday	Sometimes	Yes handwashing place	No open fire	No prev inf	No burn	1	0	6	0	37																			Mandinka
0576C	2018-07-11	17	1	0	0	0	0	0	0	0	Under 1 yr	1	7	Currently breastfeeding	None	Tap	Inside compound	Inside compound	Everyday	Everyday	Never	Yes handwashing place	No open fire	No prev inf	No burn	0	0	6	0	37																			Mandinka
0577A	2018-07-11	17	1	1	0	0	0	1	1	0	2-3 yrs	1	7	Not currently breastfeeding	None	Tap	Inside compound	Inside compound	Everyday	Everyday	Sometimes	No handwashing place	Open fire in compound	One prev inf	Burn	0	0	6	0	37																			Mandinka
0578B	2018-07-11	17	1	0	0	0	0	0	0	0	1-2 yrs		3	Not currently breastfeeding	Secondary school	Tap	Inside compound	Inside compound	Everyday	Everyday	Sometimes	Yes handwashing place	No open fire	One prev inf	No burn	0	1	6	0	37																			Mandinka
0579H	2018-07-11	17	1	0	0	0	0	0	0	0	Under 1 yr		3	Currently breastfeeding	Primary school	Tap	Inside compound	Inside compound	Everyday	Everyday	Never	Yes handwashing place	No open fire	No prev inf	No burn	0	0	6	0	37																			Mandinka
0580C	2018-07-11	17	1	0	0	0	0	0	0	0	2-3 yrs	0	6	Not currently breastfeeding	Primary school	Tap	Inside compound	Inside compound	Everyday	Everyday	Sometimes	No handwashing place	Open fire in compound	No prev inf	No burn	0	0	6	0	37																			Mandinka
0581F	2018-07-11	17	1	1	0	1	1	1	1	0	3-4 yrs		5	Not currently breastfeeding	Primary school	Tap	Inside compound	Inside compound	Everyday	Everyday	Sometimes	Yes handwashing place	No open fire	One prev inf	No burn	0	0	6	0	37																			Mandinka
0582J	2018-07-11	17	1	0	0	0	0	0	0	0	2-3 yrs		6	Not currently breastfeeding	None	Tap	Inside compound	Inside compound	Everyday	Everyday	Sometimes	No handwashing place	Open fire in compound	No prev inf	No burn	0	0	6	0	37																			Mandinka
0583B	2018-07-11	17	1	0	0	0	0	0	0	0	1-2 yrs	1	5	Currently breastfeeding	Secondary school	Tap	Inside compound	Inside compound	Everyday	Everyday	Sometimes	No handwashing place	Open fire in compound	No prev inf	No burn	0	0	6	0	37																			Fula
0584E	2018-07-11	17	1	1	0	0	0	1	1	0	2-3 yrs	1	7	Not currently breastfeeding	Secondary school	Tap	Inside compound	Inside compound	Everyday	Everyday	Sometimes	Yes handwashing place	No open fire	One prev inf	No burn	0	0	6	0	37																			Other
0585D	2018-07-11	17	1	0	0	0	0	0	0	0	3-4 yrs	1	5	Not currently breastfeeding	Secondary school	Tap	Inside compound	Inside compound	Everyday	Everyday	Sometimes	No handwashing place	Open fire in compound	No prev inf	No burn	0	0	6	0	37																			Mandinka
0586G	2018-07-11	17	1	0	0	0	0	0	0	0	2-3 yrs		7	Not currently breastfeeding	None	Tap	Inside compound	Inside compound	Everyday	Everyday	Sometimes	No handwashing place	Open fire in compound	No prev inf	No burn	0	0	6	0	37																			Mandinka
0587H	2018-07-11	17	1	0	0	0	0	0	0	0	1-2 yrs	1	5	Currently breastfeeding	Secondary school	Tap	Inside compound	Inside compound	Everyday	Everyday	Sometimes	No handwashing place	Open fire in compound	No prev inf	No burn	0	0	6	0	37																			Mandinka
0588K	2018-07-11	17	1	0	0	0	0	0	0	0	Under 1 yr	1	6	Currently breastfeeding	Primary school	Tap	Inside compound	Inside compound	Everyday	Everyday	Never	Yes handwashing place	Open fire in compound	No prev inf	No burn	0	0	6	0	37																			Other
0589A	2018-07-11	17	1	0	0	0	0	0	0	0	3-4 yrs	1	7	Not currently breastfeeding	None	Tap	Inside compound	Inside compound	Everyday	Everyday	Sometimes	No handwashing place	Open fire in compound	No prev inf	No burn	0	0	6	0	37																			Mandinka
0590A	2018-07-11	17	1	1	1	0	1	1	1	0	2-3 yrs	0	7	Not currently breastfeeding	None	Tap	Inside compound	Inside compound	Everyday	Everyday	Never	Yes handwashing place	No open fire	No prev inf	No burn	0	0	6	0	37																			Fula
0591D	2018-07-11	17	1	0	0	0	0	0	0	0	3-4 yrs		7	Not currently breastfeeding	None	Tap	Inside compound	Inside compound	Everyday	Everyday	Sometimes	Yes handwashing place	No open fire	One prev inf	No burn	0	0	6	0	37																			Fula
0592B	2018-07-11	17	1	0	0	0	0	0	0	0	3-4 yrs		7	Not currently breastfeeding	None	Tap	Outside compound	Less than 5 mins walk	Everyday	Everyday	Never	No handwashing place	No open fire	No prev inf	No burn	0	0	6	0	37																			Fula
0593H	2018-07-11	17	1	0	0	0	0	0	0	0	2-3 yrs		3	Not currently breastfeeding	Primary school	Tap	Outside compound	5 to 10 minds walk	Everyday	Everyday	Never	Yes handwashing place	Open fire in compound	No prev inf	Burn	1	0	6	0	37																			Mandinka
0594F	2018-07-12	17	1	1	1	0	1	0	0	0	1-2 yrs	1	3	Currently breastfeeding	Secondary school	Tap	Inside compound	Inside compound	Everyday	Everyday	Sometimes	No handwashing place	Open fire in compound	One prev inf	No burn	0	0	6	0	37																			Mandinka
0595K	2018-07-12	17	1	0	0	0	0	0	0	0	3-4 yrs		5	Not currently breastfeeding	Secondary school	Tap	Inside compound	Inside compound	Everyday	Everyday	Sometimes	Yes handwashing place	No open fire	No prev inf	No burn	0	0	6	0	37																			Mandinka
0596J	2018-07-12	17	1	0	0	0	0	0	0	0	1-2 yrs	1	8	Currently breastfeeding	Primary school	Tap	Inside compound	Inside compound	Everyday	Everyday	Sometimes	No handwashing place	Open fire in compound	No prev inf	No burn	0	0	6	0	37																			Wolof
0597G	2018-07-12	17	1	0	0	0	0	0	0	0	Under 1 yr	1	4	Currently breastfeeding	None	Borehole	Outside compound	Less than 5 mins walk	Everyday	Everyday	Never	No handwashing place	No open fire	No prev inf	No burn	0	0	6	0	37																			Wolof
0598E	2018-07-12	17	1	0	0	0	0	0	0	0	3-4 yrs		6	Not currently breastfeeding	None	Tap	Outside compound	5 to 10 minds walk	Everyday	Everyday	Sometimes	No handwashing place	Open fire in compound	No prev inf	No burn	0	0	6	0	37																			Wolof
0599C	2018-07-12	17	1	1	1	0	1	0	0	0	2-3 yrs		7	Not currently breastfeeding	Secondary school	Well	Inside compound	Inside compound	Everyday	Everyday	Sometimes	No handwashing place	Open fire in compound	One prev inf	No burn	0	0	6	0	37																			Mandinka
0600C	2018-07-12	17	1	1	1	0	1	0	0	0	1-2 yrs	1	4	Currently breastfeeding	Arabic only	Borehole	Outside compound	Less than 5 mins walk	Everyday	Everyday	Sometimes	No handwashing place	No open fire	No prev inf	No burn	0	0	6	0	37																			Wolof
0601F	2018-07-12	17	1	0	0	0	0	0	0	0	3-4 yrs		4	Not currently breastfeeding	None	Tap	Outside compound	Less than 5 mins walk	Everyday	Everyday	Never	Yes handwashing place	No open fire	No prev inf	No burn	0	0	6	0	37																			Mandinka
0602J	2018-07-12	17	1	0	0	0	0	0	0	0	3-4 yrs		3	Not currently breastfeeding	None	Tap	Outside compound	Less than 5 mins walk	Everyday	Everyday	Sometimes	No handwashing place	No open fire	No prev inf	No burn	0	0	6	0	37																			Mandinka
0603B	2018-07-12	17	1	1	1	0	1	1	1	0	2-3 yrs		6	Not currently breastfeeding	None	Tap	Outside compound	5 to 10 minds walk	Everyday	Everyday	Sometimes	No handwashing place	Open fire in compound	No prev inf	No burn	0	0	6	0	37																			Mandinka
0604E	2018-07-12	17	1	1	0	0	0	1	1	0	1-2 yrs	1	6	Currently breastfeeding	None	Tap	Inside compound	Inside compound	Everyday	Everyday	Sometimes	Yes handwashing place	No open fire	One prev inf	No burn	1	0	6	0	37																			Jola
0605D	2018-07-12	17	1	1	0	0	0	1	1	0	3-4 yrs		9	Not currently breastfeeding	None	Tap	Inside compound	Inside compound	Everyday	Everyday	Sometimes	No handwashing place	Open fire in compound	One prev inf	No burn	0	0	6	0	37																			Fula
0606G	2018-07-12	17	1	1	0	0	0	1	1	0	2-3 yrs		5	Not currently breastfeeding	None	Tap	Inside compound	Inside compound	Everyday	Everyday	Sometimes	Yes handwashing place	No open fire	One prev inf	No burn	0	0	6	0	37																			Jola
0607H	2018-07-12	17	1	0	0	0	0	0	0	0	1-2 yrs	1	3	Currently breastfeeding	None	Tap	Inside compound	Inside compound	Everyday	Everyday	Sometimes	No handwashing place	Open fire in compound	No prev inf	No burn	0	0	6	0	37																			Jola
0608K	2018-07-12	17	1	1	1	0	1	1	1	0	1-2 yrs		7	Currently breastfeeding	Secondary school	Tap	Inside compound	Inside compound	Everyday	Everyday	Sometimes	No handwashing place	Open fire in compound	One prev inf	No burn	0	0	6	0	37																			Mandinka
0609A	2018-07-12	17	1	0	0	0	0	0	0	0	3-4 yrs	1	10	Not currently breastfeeding	Arabic only	Tap	Inside compound	Inside compound	Everyday	Everyday	Sometimes	No handwashing place	Open fire in compound	No prev inf	No burn	0	0	6	0	37																			Mandinka
0610G	2018-07-12	17	1	0	0	0	0	0	0	0	3-4 yrs		8	Not currently breastfeeding	Arabic only	Tap	Inside compound	Inside compound	Everyday	Everyday	Sometimes	Yes handwashing place	No open fire	One prev inf	No burn	1	0	6	0	37																			Mandinka
0611B	2018-07-12	17	1	0	0	0	0	0	0	0	1-2 yrs		7	Not currently breastfeeding	None	Tap	Inside compound	Inside compound	Everyday	Everyday	Sometimes	No handwashing place	Open fire in compound	One prev inf	No burn	0	0	6	0	37																			Mandinka
0612C	2018-07-12	17	1	1	1	0	1	0	0	0	1-2 yrs		8	Currently breastfeeding	Secondary school	Tap	Inside compound	Inside compound	Everyday	Everyday	Sometimes	Yes handwashing place	No open fire	No prev inf	No burn	0	0	6	0	37																			Mandinka
0613D	2018-07-12	17	1	0	0	0	0	0	0	0	1-2 yrs	1	4	Not currently breastfeeding	None	Tap	Inside compound	Inside compound	Everyday	Everyday	Sometimes	No handwashing place	Open fire in compound	No prev inf	No burn	0	0	6	0	37																			Fula
0614A	2018-07-12	17	1	0	0	0	0	0	0	0	Under 1 yr	1	3	Currently breastfeeding	Higher education	Tap	Inside compound	Inside compound	Everyday	Everyday	Never	No handwashing place	Open fire in compound	No prev inf	No burn	0	0	6	0	37																			Mandinka
0615E	2018-07-12	17	1	0	0	0	0	0	0	0	1-2 yrs	1	3	Not currently breastfeeding	None	Tap	Inside compound	Inside compound	Everyday	Everyday	Sometimes	No handwashing place	Open fire in compound	No prev inf	No burn	0	0	6	0	37																			Mandinka
0616F	2018-07-12	17	1	0	0	0	0	0	0	0	Under 1 yr	1	3	Currently breastfeeding	None	Tap	Outside compound	5 to 10 minds walk	Everyday	Everyday	Sometimes	No handwashing place	Open fire in compound	One prev inf	No burn	0	0	6	0	37																			Mandinka
0617K	2018-07-12	17	1	0	0	0	0	0	0	0	2-3 yrs	1	3	Not currently breastfeeding	None	Tap	Outside compound	5 to 10 minds walk	Everyday	Everyday	Sometimes	No handwashing place	Open fire in compound	No prev inf	No burn	0	0	6	0	37																			Serehule
0618H	2018-07-12	17	1	0	0	0	0	0	0	0	Under 1 yr	1	6	Currently breastfeeding	None	Tap	Inside compound	Inside compound	Everyday	Everyday	Never	No handwashing place	Open fire in compound	No prev inf	No burn	0	0	6	0	37																			Mandinka
0619J	2018-07-12	17	1	0	0	0	0	0	0	0	1-2 yrs	1	6	Currently breastfeeding	Higher education	Tap	Inside compound	Inside compound	Everyday	Everyday	Sometimes	No handwashing place	Open fire in compound	No prev inf	No burn	0	0	6	0	37																			Mandinka
0620B	2018-07-13	17	1	0	0	0	0	0	0	0	2-3 yrs	1	6	Not currently breastfeeding	Arabic only	Tap	Inside compound	Inside compound	Everyday	Everyday	Sometimes	No handwashing place	Open fire in compound	No prev inf	No burn	0	0	6	0	37																			Mandinka
0621H	2018-07-13	17	1	0	0	0	0	0	0	0	3-4 yrs	1	5	Not currently breastfeeding	Arabic only	Tap	Inside compound	Inside compound	Everyday	Everyday	Sometimes	Yes handwashing place	No open fire	No prev inf	No burn	0	0	6	0	37																			Mandinka
0622F	2018-07-13	17	1	0	0	0	0	0	0	0	1-2 yrs		7	Currently breastfeeding	None	Well	Inside compound	Inside compound	Everyday	Everyday	Never	No handwashing place	No open fire	No prev inf	No burn	0	0	6	0	37																			Mandinka
0623A	2018-07-16	6	1	0	0	0	0	0	0	0	3-4 yrs	1	3	Not currently breastfeeding	None	Tap	Inside compound	Inside compound	Everyday	Everyday	Sometimes	No handwashing place	Open fire in compound	One prev inf	No burn	0	0	7	0	37																			Wolof
0624K	2018-07-16	6	1	1	1	0	1	0	0	0	Under 1 yr	1	4	Currently breastfeeding	None	Well	Inside compound	Inside compound	Everyday	Everyday	Never	No handwashing place	No open fire	No prev inf	No burn	0	0	7	0	37																			Mandinka
0625J	2018-07-16	6	1	1	1	0	1	0	0	0	Under 1 yr	1	8	Currently breastfeeding	None	Well	Inside compound	Inside compound	Everyday	Everyday	Never	No handwashing place	Open fire in compound	One prev inf	No burn	0	0	7	0	37																			Mandinka
0626D	2018-07-16	6	1	1	1	0	1	1	1	0	3-4 yrs	1	5	Not currently breastfeeding	None	Well	Inside compound	Inside compound	Everyday	Everyday	Sometimes	No handwashing place	Open fire in compound	One prev inf	No burn	0	0	7	0	37																			Mandinka
0627E	2018-07-16	6	1	0	0	0	0	0	0	0	3-4 yrs	1	6	Not currently breastfeeding	None	Tap	Inside compound	Inside compound	Everyday	Everyday	Sometimes	No handwashing place	Open fire in compound	No prev inf	No burn	1	1	7	0	37																			Mandinka
0628C	2018-07-16	6	1	0	0	0	0	0	0	0	2-3 yrs	0	4	Not currently breastfeeding	None	Tap	Inside compound	Inside compound	Everyday	Everyday	Sometimes	No handwashing place	Open fire in compound	No prev inf	No burn	1	0	7	0	37																			Mandinka
0629G	2018-07-16	6	1	0	0	0	0	0	0	0	2-3 yrs	1	6	Not currently breastfeeding	None	Tap	Inside compound	Inside compound	Everyday	Everyday	Sometimes	No handwashing place	Open fire in compound	No prev inf	No burn	0	0	7	0	37																			Mandinka
0630K	2018-07-16	6	1	0	0	0	0	0	0	0	2-3 yrs	1	7	Not currently breastfeeding	None	Tap	Inside compound	Inside compound	Everyday	Everyday	Never	No handwashing place	Open fire in compound	No prev inf	No burn	0	0	7	0	37																			Mandinka
0631E	2018-07-16	6	1	0	0	0	0	0	0	0	3-4 yrs	1	7	Not currently breastfeeding	None	Tap	Inside compound	Inside compound	Everyday	Everyday	Sometimes	No handwashing place	Open fire in compound	No prev inf	No burn	0	0	7	0	37																			Mandinka
0632D	2018-07-16	6	1	1	0	0	0	1	1	0	2-3 yrs	1	3	Not currently breastfeeding	Secondary school	Tap	Inside compound	Inside compound	Everyday	Everyday	Sometimes	No handwashing place	Open fire in compound	One prev inf	No burn	0	0	7	0	37																			Mandinka
0633J	2018-07-16	6	1	0	0	0	0	0	0	0	3-4 yrs	1	4	Not currently breastfeeding	None	Tap	Inside compound	Inside compound	Everyday	Everyday	Never	No handwashing place	Open fire in compound	No prev inf	No burn	0	0	7	0	37																			Mandinka
0634G	2018-07-16	6	1	1	1	0	1	1	1	0	Under 1 yr	1	4	Currently breastfeeding	None	Tap	Inside compound	Inside compound	Everyday	Everyday	Never	No handwashing place	Open fire in compound	No prev inf	No burn	0	0	7	0	37																			Mandinka
0635B	2018-07-16	6	1	1	1	0	1	0	0	0	2-3 yrs	1	7	Currently breastfeeding	None	Tap	Inside compound	Inside compound	Everyday	Everyday	Never	No handwashing place	Open fire in compound	No prev inf	No burn	0	0	7	0	37																			Mandinka
0636H	2018-07-16	6	1	1	1	0	1	1	1	0	3-4 yrs	1	7	Not currently breastfeeding	None	Tap	Inside compound	Inside compound	Everyday	Everyday	Never	No handwashing place	Open fire in compound	More than one prev inf	Burn	0	0	7	0	37																			Mandinka
0637C	2018-07-16	6	1	0	0	0	0	0	0	0	3-4 yrs		5	Not currently breastfeeding	Secondary school	Tap	Inside compound	Inside compound	Everyday	Everyday	Sometimes	No handwashing place	Open fire in compound	No prev inf	No burn	0	0	7	0	37																			Mandinka
0638A	2018-07-16	6	1	1	1	0	1	0	0	0	Under 1 yr	1	3	Currently breastfeeding	Secondary school	Tap	Inside compound	Inside compound	Everyday	Everyday	Sometimes	No handwashing place	Open fire in compound	No prev inf	No burn	0	0	7	0	37																			Wolof
0639F	2018-07-17	6	1	1	0	0	0	0	0	1	2-3 yrs	1	14	Not currently breastfeeding	None	Tap	Inside compound	Inside compound	Everyday	Everyday	Sometimes	No handwashing place	Open fire in compound	No prev inf	No burn	0	0	7	0	37	0	0	0	1	0	0	0	0	0	0	0	0	0	1	0	0	0	0	Mandinka
0640F	2018-07-17	6	1	1	1	0	1	0	0	1	1-2 yrs	1	12	Not currently breastfeeding	Secondary school	Tap	Inside compound	Inside compound	Everyday	Everyday	Never	No handwashing place	Open fire in compound	More than one prev inf	No burn	1	0	7	0	37	1	0	0	0	0	0	0	1	0	1	0	0	0	1	0	0	1	0	Mandinka
0641J	2018-07-17	6	1	0	0	0	0	0	0	0	1-2 yrs	1	8	Currently breastfeeding	None	Tap	Inside compound	Inside compound	Everyday	Everyday	Never	No handwashing place	Open fire in compound	No prev inf	No burn	0	0	7	0	37	0	0	1	0	0	0	0	0	0	0	0	0	0	0	0	1	0	0	Mandinka
0642G	2018-07-17	6	1	1	1	0	1	0	0	0	2-3 yrs	1	16	Not currently breastfeeding	Higher education	Tap	Inside compound	Inside compound	Everyday	Everyday	Sometimes	No handwashing place	Open fire in compound	One prev inf	No burn	0	0	7	0	37	1	0	0	0	0	0	0	1	0	1	0	0	0	0	0	0	1	0	Mandinka
0643K	2018-07-17	6	1	1	0	0	0	0	0	1	3-4 yrs		9	Not currently breastfeeding	None	Tap	Inside compound	Inside compound	Everyday	Everyday	Sometimes	No handwashing place	Open fire in compound	No prev inf	No burn	0	0	7	0	37	0	0	0	1	1	0	0	0	0	0	0	0	0	1	0	0	0	0	Mandinka
0644H	2018-07-17	6	1	0	0	0	0	0	0	0	1-2 yrs	1	5	Currently breastfeeding	None	Tap	Inside compound	Inside compound	Everyday	Everyday	Sometimes	No handwashing place	Open fire in compound	No prev inf	No burn	0	0	7	0	37																			Mandinka
0645C	2018-07-17	6	1	0	0	0	0	0	0	0	3-4 yrs		10	Not currently breastfeeding	None	Tap	Inside compound	Inside compound	Everyday	Everyday	Sometimes	No handwashing place	Open fire in compound	No prev inf	No burn	0	0	7	0	37																			Mandinka
0646A	2018-07-17	6	1	0	0	0	0	0	0	0	1-2 yrs	1	3	Not currently breastfeeding	Arabic only	Tap	Inside compound	Inside compound	Everyday	Everyday	Sometimes	No handwashing place	Open fire in compound	No prev inf	No burn	0	0	7	0	37																			Mandinka
0647B	2018-07-17	6	1	0	0	0	0	0	0	0	2-3 yrs		6	Not currently breastfeeding	Secondary school	Tap	Inside compound	Inside compound	Everyday	Everyday	Sometimes	No handwashing place	Open fire in compound	No prev inf	No burn	0	0	7	0	37																			Other
0648D	2018-07-17	6	1	0	0	0	0	0	0	0	2-3 yrs	1	7	Not currently breastfeeding	Arabic only	Tap	Inside compound	Inside compound	Everyday	Everyday	Sometimes	No handwashing place	Open fire in compound	No prev inf	No burn	0	0	7	0	37																			Mandinka
0649E	2018-07-17	6	1	0	0	0	0	0	0	0	Under 1 yr		7	Currently breastfeeding	Arabic only	Tap	Inside compound	Inside compound	Everyday	Everyday	Never	No handwashing place	Open fire in compound	No prev inf	No burn	0	0	7	0	37																			Mandinka
0650H	2018-07-17	6	1	1	1	0	1	0	0	0	1-2 yrs	0	4	Currently breastfeeding	None	Tap	Outside compound	5 to 10 minds walk	Everyday	Everyday	Never	No handwashing place	Open fire in compound	No prev inf	No burn	0	0	7	0	37																			Serehule
0651A	2018-07-17	6	1	0	0	0	0	0	0	0	3-4 yrs	1	4	Not currently breastfeeding	None	Tap	Outside compound	5 to 10 minds walk	Everyday	Everyday	Never	No handwashing place	Open fire in compound	No prev inf	Burn	0	0	7	0	37																			Serehule
0652K	2018-07-17	6	1	1	0	0	0	1	1	0	2-3 yrs	1	3	Not currently breastfeeding	None	Tap	Inside compound	Inside compound	Everyday	Everyday	Sometimes	No handwashing place	Open fire in compound	No prev inf	No burn	0	0	7	0	37																			Serehule
0653C	2018-07-17	6	1	0	0	0	0	0	0	0	2-3 yrs	1	5	Not currently breastfeeding	None	Tap	Outside compound	5 to 10 minds walk	Everyday	Everyday	Sometimes	No handwashing place	Open fire in compound	No prev inf	No burn	0	0	7	0	37																			Serehule
0654B	2018-07-18	6	1	1	0	0	0	1	1	0	3-4 yrs	1	9	Not currently breastfeeding	None	Tap	Outside compound	5 to 10 minds walk	Everyday	Everyday	Sometimes	No handwashing place	Open fire in compound	No prev inf	Burn	0	0	7	0	37																			Mandinka
0655F	2018-07-18	6	1	0	0	0	0	0	0	0	1-2 yrs	0	9	Currently breastfeeding	None	Tap	Outside compound	5 to 10 minds walk	Everyday	Everyday	Sometimes	No handwashing place	Open fire in compound	No prev inf	No burn	1	0	7	0	37																			Mandinka
0656E	2018-07-18	6	1	1	0	0	0	1	1	0	3-4 yrs	1	5	Not currently breastfeeding	None	Tap	Outside compound	5 to 10 minds walk	Everyday	Everyday	Sometimes	No handwashing place	Open fire in compound	One prev inf	No burn	0	0	7	0	37																			Mandinka
0657J	2018-07-18	6	1	0	0	0	0	0	0	0	3-4 yrs		6	Not currently breastfeeding	Secondary school	Tap	Outside compound	5 to 10 minds walk	Everyday	Everyday	Sometimes	No handwashing place	Open fire in compound	No prev inf	Burn	0	0	7	0	37																			Other
0658G	2018-07-18	6	1	0	0	0	0	0	0	0	1-2 yrs	1	3	Currently breastfeeding	Primary school	Well	Outside compound	5 to 10 minds walk	Everyday	Everyday	Sometimes	No handwashing place	Open fire in compound	No prev inf	No burn	0	0	7	0	37																			Mandinka
0659D	2018-07-18	6	1	1	0	0	0	1	1	0	3-4 yrs		2	Not currently breastfeeding	Secondary school	Well	Outside compound	5 to 10 minds walk	Everyday	Everyday	Sometimes	No handwashing place	Open fire in compound	One prev inf	No burn	0	0	7	0	37																			Mandinka
0660J	2018-07-18	6	1	0	0	0	0	0	0	0	Under 1 yr	1	6	Currently breastfeeding	Secondary school	Well	Outside compound	5 to 10 minds walk	Everyday	Everyday	Never	No handwashing place	Open fire in compound	No prev inf	No burn	0	0	7	0	37																			Mandinka
0661K	2018-07-18	6	1	0	0	0	0	0	0	0	3-4 yrs	1	6	Not currently breastfeeding	Secondary school	Well	Outside compound	5 to 10 minds walk	Everyday	Everyday	Sometimes	No handwashing place	Open fire in compound	No prev inf	No burn	0	0	7	0	37																			Mandinka
0662E	2018-07-18	6	1	1	0	0	0	1	1	0	3-4 yrs	1	5	Not currently breastfeeding	None	Tap	Outside compound	5 to 10 minds walk	Everyday	Everyday	Never	No handwashing place	Open fire in compound	One prev inf	No burn	0	0	7	0	37																			Jola
0663F	2018-07-18	6	1	0	0	0	0	0	0	0	2-3 yrs	1	5	Not currently breastfeeding	None	Tap	Outside compound	5 to 10 minds walk	Everyday	Everyday	Never	No handwashing place	Open fire in compound	No prev inf	No burn	0	0	7	0	37																			Jola
0664D	2018-07-23	6	1	0	0	0	0	0	0	0	1-2 yrs	1	4	Not currently breastfeeding	Primary school	Well	Inside compound	Inside compound	Everyday	Everyday	Sometimes	No handwashing place	Open fire in compound	No prev inf	No burn	0	0	7	0	37																			Jola
0665G	2018-07-23	6	1	0	0	0	0	0	0	0	1-2 yrs	0	8	Currently breastfeeding	Arabic only	Well	Inside compound	Inside compound	Everyday	Everyday	Sometimes	No handwashing place	No open fire	No prev inf	No burn	0	0	7	0	37																			Jola
0666C	2018-07-23	6	1	1	1	0	1	0	0	1	3-4 yrs	1	5	Not currently breastfeeding	Arabic only	Well	Inside compound	Inside compound	Everyday	Everyday	Sometimes	No handwashing place	Open fire in compound	More than one prev inf	No burn	0	0	7	0	37																			Jola
0667A	2018-07-23	6	1	1	1	0	1	0	0	0	Under 1 yr	1	6	Currently breastfeeding	None	Well	Inside compound	Inside compound	Everyday	Everyday	Never	No handwashing place	No open fire	No prev inf	No burn	0	0	7	0	37																			Jola
0668B	2018-07-23	6	1	1	0	0	0	1	1	0	2-3 yrs	1	7	Not currently breastfeeding	Secondary school	Tap	Inside compound	Inside compound	Everyday	Everyday	Sometimes	No handwashing place	Open fire in compound	More than one prev inf	No burn	0	0	7	0	37																			Fula
0669H	2018-07-23	6	1	0	0	0	0	0	0	0	3-4 yrs		7	Not currently breastfeeding	Arabic only	Well	Inside compound	Inside compound	Everyday	Everyday	Sometimes	No handwashing place	No open fire	No prev inf	No burn	0	0	7	0	37																			Jola
0670E	2018-07-23	6	1	0	0	0	0	0	0	0	1-2 yrs		6	Currently breastfeeding	Arabic only	Tap	Inside compound	Inside compound	Everyday	Everyday	Never	No handwashing place	Open fire in compound	No prev inf	Burn	0	0	7	0	37																			Wolof
0671C	2018-07-23	6	1	1	1	0	1	0	0	0	3-4 yrs		6	Not currently breastfeeding	Secondary school	Well	Inside compound	Inside compound	Everyday	Everyday	Never	No handwashing place	No open fire	No prev inf	No burn	0	0	7	0	37																			Wolof
0672A	2018-07-23	6	1	1	1	0	1	0	0	0	2-3 yrs	1	9	Not currently breastfeeding	None	Well	Inside compound	Inside compound	Everyday	Everyday	Never	No handwashing place	Open fire in compound	No prev inf	No burn	0	0	7	0	37																			Jola
0673G	2018-07-23	6	1	0	0	0	0	0	0	0	3-4 yrs	1	5	Not currently breastfeeding	None	Well	Inside compound	Inside compound	Everyday	Everyday	Sometimes	No handwashing place	No open fire	No prev inf	Burn	0	0	7	0	37																			Jola
0674J	2018-07-23	6	1	0	0	0	0	0	0	0	1-2 yrs	0	6	Currently breastfeeding	None	Well	Inside compound	Inside compound	Everyday	Everyday	Never	No handwashing place	No open fire	No prev inf	No burn	0	0	7	0	37																			Jola
0675H	2018-07-23	6	1	0	0	0	0	0	0	0	3-4 yrs	1	9	Not currently breastfeeding	Arabic only	Well	Inside compound	Inside compound	Everyday	Everyday	Sometimes	No handwashing place	Open fire in compound	More than one prev inf	No burn	0	0	7	0	37																			Mandinka
0676B	2018-07-23	6	1	0	0	0	0	0	0	0	3-4 yrs		6	Not currently breastfeeding	Arabic only	Well	Inside compound	Inside compound	Everyday	Everyday	Sometimes	No handwashing place	No open fire	One prev inf	No burn	0	0	7	0	37																			Mandinka
0677D	2018-07-23	6	1	1	0	0	0	1	1	0	2-3 yrs	1	9	Not currently breastfeeding	Arabic only	Well	Inside compound	Inside compound	Everyday	Everyday	Sometimes	No handwashing place	Open fire in compound	More than one prev inf	No burn	1	0	7	0	37																			Mandinka
0678F	2018-07-23	6	1	1	1	0	1	0	0	0	Under 1 yr	1	6	Currently breastfeeding	Arabic only	Well	Inside compound	Inside compound	Everyday	Everyday	Never	No handwashing place	No open fire	No prev inf	No burn	0	0	7	0	37																			Mandinka
0679K	2018-07-23	6	1	0	0	0	0	0	0	0	Under 1 yr	1	8	Currently breastfeeding	Arabic only	Well	Inside compound	Inside compound	Everyday	Everyday	Never	No handwashing place	Open fire in compound	No prev inf	No burn	0	0	7	0	37																			Mandinka
0680A	2018-07-23	6	1	0	0	0	0	0	0	0	3-4 yrs	1	6	Not currently breastfeeding	None	Well	Inside compound	Inside compound	Everyday	Everyday	Sometimes	No handwashing place	No open fire	More than one prev inf	No burn	1	0	7	0	37																			Mandinka
0681D	2018-07-23	6	1	1	1	0	1	0	0	0	1-2 yrs	1	6	Currently breastfeeding	None	Well	Inside compound	Inside compound	Everyday	Everyday	Sometimes	No handwashing place	Open fire in compound	One prev inf	No burn	0	0	7	0	37																			Mandinka
0682B	2018-07-23	6	1	1	0	0	0	1	1	0	1-2 yrs	1	5	Not currently breastfeeding	Secondary school	Well	Outside compound	5 to 10 minds walk	Everyday	Everyday	Sometimes	No handwashing place	No open fire	More than one prev inf	Burn	1	0	7	0	37																			Mandinka
0683H	2018-07-23	6	1	0	0	0	0	0	0	0	1-2 yrs		5	Not currently breastfeeding	Secondary school	Tap	Inside compound	Inside compound	Everyday	Everyday	Sometimes	Yes handwashing place	No open fire	No prev inf	No burn	0	0	7	0	37																			Mandinka
0684F	2018-07-25	6	1	0	0	0	0	0	0	0	Under 1 yr	1	8	Currently breastfeeding	Primary school	Tap	Outside compound	5 to 10 minds walk	Everyday	Everyday	Never	No handwashing place	Open fire in compound	No prev inf	No burn	0	0	7	0	37																			Mandinka
0685K	2018-07-25	6	1	0	0	0	0	0	0	0	Under 1 yr	1	9	Currently breastfeeding	None	Tap	Outside compound	5 to 10 minds walk	Everyday	Everyday	Never	No handwashing place	Open fire in compound	No prev inf	No burn	0	0	7	0	37																			Wolof
0686J	2018-07-25	6	1	1	1	0	1	1	1	0	3-4 yrs	1	6	Not currently breastfeeding	Secondary school	Well	Outside compound	5 to 10 minds walk	Everyday	Everyday	Sometimes	No handwashing place	Open fire in compound	No prev inf	No burn	0	0	7	0	37																			Mandinka
0687G	2018-07-25	6	1	0	0	0	0	0	0	0	3-4 yrs		5	Not currently breastfeeding	Secondary school	Well	Outside compound	5 to 10 minds walk	Everyday	Everyday	Sometimes	No handwashing place	Open fire in compound	No prev inf	No burn	0	0	7	0	37																			Mandinka
0688E	2018-07-25	6	1	0	0	0	0	0	0	0	3-4 yrs		2	Not currently breastfeeding	None	Well	Outside compound	5 to 10 minds walk	Everyday	Everyday	Sometimes	No handwashing place	Open fire in compound	No prev inf	No burn	0	0	7	0	37																			Mandinka
0689C	2018-07-25	6	1	0	0	0	0	0	0	0	3-4 yrs		4	Not currently breastfeeding	Primary school	Well	Outside compound	5 to 10 minds walk	Everyday	Everyday	Sometimes	No handwashing place	Open fire in compound	No prev inf	No burn	0	0	7	0	37																			Mandinka
0690D	2018-07-25	6	1	0	0	0	0	0	0	0	3-4 yrs		3	Not currently breastfeeding	Primary school	Well	Outside compound	5 to 10 minds walk	Everyday	Everyday	Sometimes	No handwashing place	Open fire in compound	No prev inf	No burn	0	0	7	0	37																			Mandinka
0691G	2018-07-25	6	1	0	0	0	0	0	0	0	3-4 yrs		5	Not currently breastfeeding	Arabic only	Well	Outside compound	5 to 10 minds walk	Everyday	Everyday	Never	No handwashing place	Open fire in compound	One prev inf	No burn	0	0	7	0	37																			Wolof
0692H	2018-07-25	6	1	1	1	0	1	0	0	0	2-3 yrs		6	Not currently breastfeeding	None	Well	Outside compound	5 to 10 minds walk	Everyday	Everyday	Never	No handwashing place	Open fire in compound	One prev inf	Burn	0	0	7	0	37																			Mandinka
0693E	2018-07-25	6	1	1	1	0	1	0	0	0	Under 1 yr	1	5	Currently breastfeeding	Secondary school	Tap	Inside compound	Inside compound	Everyday	Everyday	Never	No handwashing place	Open fire in compound	One prev inf	No burn	0	0	7	0	37																			Mandinka
0694C	2018-07-26	6	1	0	0	0	0	0	0	0	3-4 yrs	1	6	Not currently breastfeeding	Secondary school	Tap	Inside compound	Inside compound	Everyday	Everyday	Sometimes	No handwashing place	Open fire in compound	No prev inf	No burn	0	0	7	0	37																			Mandinka
0695A	2018-07-26	6	1	0	0	0	0	0	0	0	3-4 yrs	1	4	Not currently breastfeeding	Secondary school	Tap	Inside compound	Inside compound	Everyday	Everyday	Sometimes	No handwashing place	Open fire in compound	No prev inf	No burn	0	0	7	0	37																			Mandinka
0696K	2018-07-26	6	1	1	0	0	0	1	1	1	3-4 yrs		6	Not currently breastfeeding	Primary school	Well	Inside compound	Inside compound	Everyday	Everyday	Sometimes	No handwashing place	Open fire in compound	One prev inf	No burn	0	0	7	0	37																			Mandinka
0697F	2018-07-26	6	1	1	0	0	0	1	1	0	3-4 yrs		10	Not currently breastfeeding	None	Well	Inside compound	Inside compound	Everyday	Everyday	Sometimes	No handwashing place	Open fire in compound	No prev inf	No burn	0	0	7	0	37	0	1	0	0	0	0	0	0	1	0	1	0	0	0	0	0	0	1	Mandinka
0698J	2018-07-26	6	1	1	0	0	0	1	1	0	3-4 yrs	1	9	Not currently breastfeeding	None	Well	Inside compound	Inside compound	Everyday	Everyday	Sometimes	No handwashing place	Open fire in compound	No prev inf	No burn	0	0	7	0	37	0	1	0	0	0	0	0	0	1	0	1	0	0	0	0	0	0	1	Mandinka
0699B	2018-07-26	6	1	0	0	0	0	0	0	0	1-2 yrs	1	8	Currently breastfeeding	Primary school	Tap	Inside compound	Inside compound	Everyday	Everyday	Sometimes	No handwashing place	Open fire in compound	No prev inf	No burn	0	0	7	0	37																			Mandinka
0700D	2018-07-26	6	1	0	0	0	0	0	0	0	1-2 yrs	1	8	Currently breastfeeding	Primary school	Tap	Inside compound	Inside compound	Everyday	Everyday	Sometimes	No handwashing place	Open fire in compound	No prev inf	No burn	0	0	7	0	37																			Mandinka
0701G	2018-07-26	6	1	0	0	0	0	0	0	0	3-4 yrs	1	9	Not currently breastfeeding	Primary school	Tap	Inside compound	Inside compound	Everyday	Everyday	Sometimes	No handwashing place	Open fire in compound	No prev inf	No burn	0	0	7	0	37																			Mandinka
0702H	2018-07-26	6	1	0	0	0	0	0	0	0	2-3 yrs		4	Not currently breastfeeding	None	Tap	Inside compound	Inside compound	Everyday	Everyday	Sometimes	No handwashing place	Open fire in compound	No prev inf	No burn	0	0	7	0	37																			Mandinka
0703E	2018-07-26	6	1	0	0	0	0	0	0	0	Under 1 yr	1	3	Currently breastfeeding	None	Tap	Inside compound	Inside compound	Everyday	Everyday	Sometimes	No handwashing place	Open fire in compound	No prev inf	No burn	0	0	7	0	37																			Mandinka
0704C	2018-07-27	6	1	0	0	0	0	0	0	0	Under 1 yr	1	6	Currently breastfeeding	Primary school	Tap	Inside compound	Inside compound	Everyday	Everyday	Never	No handwashing place	Open fire in compound	No prev inf	No burn	0	0	7	0	37																			Mandinka
0705A	2018-07-27	6	1	1	1	0	1	1	1	0	2-3 yrs		6	Not currently breastfeeding	None	Well	Inside compound	Inside compound	Everyday	Everyday	Sometimes	No handwashing place	Open fire in compound	No prev inf	No burn	0	0	7	0	37																			Wolof
0706K	2018-07-27	6	1	1	1	0	1	1	1	0	1-2 yrs	1	10	Not currently breastfeeding	Primary school	Well	Inside compound	Inside compound	Everyday	Everyday	Sometimes	No handwashing place	Open fire in compound	One prev inf	No burn	0	0	7	0	37	0	0	0	0	0	1	1	1	1	1	1	0	1	0	0	0	1	1	Wolof
0707F	2018-07-27	6	1	1	0	0	0	0	0	0	2-3 yrs		7	Not currently breastfeeding	None	Well	Inside compound	Inside compound	Everyday	Everyday	Sometimes	No handwashing place	Open fire in compound	One prev inf	No burn	0	0	7	0	37	0	0	0	0	1	0	0	0	0	0	0	0	0	0	1	0	0	0	Wolof
0708J	2018-07-30	6	1	1	1	0	1	1	1	0	Under 1 yr	1	12	Not currently breastfeeding	None	Tap	Outside compound	5 to 10 minds walk	Everyday	Everyday	Sometimes	No handwashing place	Open fire in compound	No prev inf	No burn	0	0	7	0	37																			Serehule
0709B	2018-07-30	6	1	0	0	0	0	0	0	0	3-4 yrs	1	12	Not currently breastfeeding	None	Tap	Outside compound	5 to 10 minds walk	Everyday	Everyday	Sometimes	No handwashing place	Open fire in compound	No prev inf	No burn	0	0	7	0	37																			Serehule
0710K	2018-07-30	6	1	1	1	0	1	1	1	0	Under 1 yr	1	15	Currently breastfeeding	None	Tap	Outside compound	5 to 10 minds walk	Everyday	Everyday	Never	No handwashing place	Open fire in compound	No prev inf	No burn	0	0	7	0	37																			Serehule
0711E	2018-07-30	6	1	1	1	0	1	1	1	0	3-4 yrs	1	5	Not currently breastfeeding	Secondary school	Tap	Outside compound	5 to 10 minds walk	Everyday	Everyday	Sometimes	No handwashing place	Open fire in compound	No prev inf	No burn	0	0	7	0	37																			Serehule
0712D	2018-07-30	6	1	0	0	0	0	0	0	0	1-2 yrs		5	Currently breastfeeding	Secondary school	Tap	Outside compound	Less than 5 mins walk	Everyday	Everyday	Sometimes	No handwashing place	Open fire in compound	No prev inf	No burn	0	0	7	0	37																			Serehule
0713J	2018-07-30	6	1	1	1	0	1	1	1	1	3-4 yrs		3	Not currently breastfeeding	Primary school	Tap	Outside compound	5 to 10 minds walk	Everyday	Everyday	Sometimes	No handwashing place	Open fire in compound	One prev inf	No burn	0	0	7	0	37																			Serehule
0714G	2018-07-30	6	1	1	0	0	0	0	0	1	3-4 yrs		5	Not currently breastfeeding	None	Tap	Outside compound	5 to 10 minds walk	Everyday	Everyday	Sometimes	No handwashing place	Open fire in compound	One prev inf	No burn	0	0	7	0	37																			Serehule
0715B	2018-07-31	6	1	1	1	0	1	1	1	0	Under 1 yr	0	12	Currently breastfeeding	None	Tap	Outside compound	5 to 10 minds walk	Everyday	Everyday	Never	No handwashing place	Open fire in compound	No prev inf	No burn	0	0	7	0	37																			Mandinka
0716H	2018-08-01	6	1	1	0	0	0	1	1	0	Under 1 yr	1	11	Currently breastfeeding	None	Tap	Outside compound	5 to 10 minds walk	Everyday	Everyday	Never	No handwashing place	Open fire in compound	No prev inf	No burn	0	0	7	0	37																			Mandinka
0717C	2018-07-31	6	1	1	1	0	1	0	0	0	2-3 yrs		11	Not currently breastfeeding	None	Tap	Outside compound	5 to 10 minds walk	Everyday	Everyday	Sometimes	No handwashing place	Open fire in compound	No prev inf	No burn	0	0	7	0	37																			Mandinka
0718A	2018-07-31	6	1	1	0	0	0	1	1	0	3-4 yrs		11	Not currently breastfeeding	None	Tap	Outside compound	5 to 10 minds walk	Everyday	Everyday	Sometimes	No handwashing place	Open fire in compound	No prev inf	No burn	0	0	7	0	37																			Mandinka
0719F	2018-08-01	6	1	1	0	0	0	1	1	0	3-4 yrs		12	Not currently breastfeeding	None	Tap	Outside compound	5 to 10 minds walk	Everyday	Everyday	Sometimes	No handwashing place	Open fire in compound	No prev inf	No burn	0	0	7	0	37																			Mandinka
0720F	2018-08-02	6	1	0	0	0	0	0	0	0	1-2 yrs		3	Not currently breastfeeding	None	Tap	Inside compound	Inside compound	Everyday	Everyday	Never	Yes handwashing place	No open fire	More than one prev inf	No burn	0	0	7	0	37																			Serehule
0721J	2018-08-02	6	1	1	1	0	1	1	1	0	2-3 yrs		12	Not currently breastfeeding	Arabic only	Well	Inside compound	Inside compound	Everyday	Everyday	Never	No handwashing place	No open fire	One prev inf	No burn	0	0	7	0	37	1	1	0	0	1	0	1	1	1	1	1	0	1	0	0	0	1	1	Mandinka
0722G	2018-08-02	6	1	1	0	0	0	1	1	0	3-4 yrs		12	Not currently breastfeeding	None	Well	Inside compound	Inside compound	Everyday	Everyday	Never	No handwashing place	No open fire	No prev inf	No burn	0	0	7	0	37	0	1	0	0	0	0	0	0	1	0	1	0	0	0	0	0	0	1	Mandinka
0723K	2018-08-02	6	1	1	1	0	1	1	1	0	2-3 yrs		10	Not currently breastfeeding	None	Well	Outside compound	5 to 10 minds walk	Everyday	Everyday	Never	No handwashing place	No open fire	One prev inf	Burn	0	0	7	0	37	1	1	0	0	0	0	1	1	1	1	1	0	1	0	0	0	1	1	Mandinka
0724H	2018-08-02	6	1	1	1	0	1	0	0	0	1-2 yrs	1	8	Currently breastfeeding	None	Well	Outside compound	5 to 10 minds walk	Everyday	Everyday	Never	No handwashing place	No open fire	No prev inf	No burn	0	0	7	0	37	1	0	0	0	0	0	0	1	0	1	0	0	0	0	0	0	1	0	Mandinka
0725C	2018-08-02	6	1	0	0	0	0	0	0	0	Under 1 yr	1	2	Currently breastfeeding	Secondary school	Well	Outside compound	5 to 10 minds walk	Everyday	Everyday	Never	No handwashing place	No open fire	No prev inf	No burn	0	0	7	0	37	0	0	1	0	0	0	0	0	0	0	0	0	0	0	0	1	0	0	Mandinka
0726A	2018-08-03	6	1	0	0	0	0	0	0	0	3-4 yrs	1	4	Not currently breastfeeding	None	Tap	Outside compound	5 to 10 minds walk	Everyday	Everyday	Never	No handwashing place	Open fire in compound	No prev inf	No burn	0	0	7	0	37																			Mandinka
0727B	2018-08-03	6	1	0	0	0	0	0	0	0	3-4 yrs	1	7	Not currently breastfeeding	Arabic only	Tap	Outside compound	5 to 10 minds walk	Everyday	Everyday	Never	No handwashing place	Open fire in compound	No prev inf	No burn	0	0	7	0	37																			Mandinka
0728D	2018-08-03	6	1	1	0	1	1	0	1	0	3-4 yrs		6	Not currently breastfeeding	None	Tap	Outside compound	5 to 10 minds walk	Everyday	Everyday	Never	No handwashing place	Open fire in compound	No prev inf	No burn	0	0	7	0	37																			Mandinka
0729E	2018-08-03	6	1	1	0	0	0	1	1	0	Under 1 yr	1	6	Currently breastfeeding	None	Tap	Outside compound	5 to 10 minds walk	Everyday	Everyday	Never	No handwashing place	Open fire in compound	One prev inf	No burn	0	0	7	0	37																			Mandinka
0730C	2018-08-06	6	1	0	0	0	0	0	0	0	3-4 yrs		7	Not currently breastfeeding	Primary school	Well	Outside compound	5 to 10 minds walk	Everyday	Not everyday	Never	No handwashing place	No open fire	No prev inf	No burn	0	0	7	0	37																			Serehule
0731F	2018-08-06	6	1	0	0	0	0	0	0	0	1-2 yrs	1	7	Not currently breastfeeding	None	Well	Inside compound	Inside compound	Everyday	Everyday	Sometimes	No handwashing place	No open fire	No prev inf	No burn	0	0	7	0	37																			Serehule
0732J	2018-08-06	6	1	0	0	0	0	0	0	0	1-2 yrs	0	18	Currently breastfeeding	None	Well	Inside compound	Inside compound	Everyday	Everyday	Sometimes	No handwashing place	No open fire	No prev inf	No burn	0	0	7	0	37																			Serehule
0733B	2018-08-06	6	1	0	0	0	0	0	0	0	2-3 yrs	1	18	Not currently breastfeeding	None	Well	Inside compound	Inside compound	Everyday	Everyday	Sometimes	No handwashing place	No open fire	No prev inf	No burn	0	0	7	0	37																			Serehule
0734E	2018-08-06	6	1	0	0	0	0	0	0	0	1-2 yrs	1	9	Currently breastfeeding	None	Well	Outside compound	5 to 10 minds walk	Everyday	Everyday	Sometimes	No handwashing place	No open fire	No prev inf	No burn	0	0	7	0	37																			Serehule
0735D	2018-08-06	6	1	1	0	0	0	0	0	1	Under 1 yr	1	11	Currently breastfeeding	None	Well	Outside compound	5 to 10 minds walk	Everyday	Everyday	Never	No handwashing place	No open fire	No prev inf	No burn	0	0	7	0	37																			Serehule
0736G	2018-08-06	6	1	1	0	0	0	1	1	1	2-3 yrs	0	11	Not currently breastfeeding	None	Well	Outside compound	5 to 10 minds walk	Everyday	Everyday	Sometimes	No handwashing place	No open fire	No prev inf	No burn	0	0	7	0	37																			Serehule
0737H	2018-08-08	5	1	1	0	1	1	1	1	0	2-3 yrs	1	8	Not currently breastfeeding	Primary school	Tap	Inside compound	Inside compound	Everyday	Everyday	Sometimes	No handwashing place	Open fire in compound	One prev inf	No burn	0	0	8	0	37																			Mandinka
0738K	2018-08-08	5	1	1	1	0	1	1	1	0	2-3 yrs	1	9	Not currently breastfeeding	None	Tap	Inside compound	Inside compound	Everyday	Everyday	Sometimes	No handwashing place	Open fire in compound	One prev inf	No burn	0	0	8	0	37																			Mandinka
0739A	2018-08-08	5	1	1	0	1	1	0	1	0	Under 1 yr	1	5	Currently breastfeeding	None	Tap	Inside compound	Inside compound	Everyday	Everyday	Never	No handwashing place	Open fire in compound	No prev inf	No burn	0	0	8	0	37																			Mandinka
0740J	2018-08-08	5	1	1	0	1	1	0	1	0	1-2 yrs	1	3	Currently breastfeeding	None	Tap	Inside compound	Inside compound	Everyday	Everyday	Sometimes	No handwashing place	Open fire in compound	No prev inf	No burn	0	0	8	0	37																			Fula
0741K	2018-08-09	5	1	1	1	0	1	1	1	0	2-3 yrs	1	3	Not currently breastfeeding	Secondary school	Tap	Inside compound	Inside compound	Everyday	Everyday	Sometimes	No handwashing place	Open fire in compound	More than one prev inf	No burn	0	0	8	0	37																			Mandinka
0742E	2018-08-09	5	1	1	0	0	0	1	1	0	Under 1 yr	1	3	Currently breastfeeding	Secondary school	Tap	Outside compound	5 to 10 minds walk	Everyday	Everyday	Never	No handwashing place	Open fire in compound	No prev inf	Burn	0	0	8	0	37																			Mandinka
0743F	2018-08-13	5	1	1	0	0	0	1	1	0	Under 1 yr	1	3	Currently breastfeeding	Arabic only	Tap	Inside compound	Inside compound	Everyday	Everyday	Never	No handwashing place	Open fire in compound	No prev inf	No burn	0	0	8	0	37																			Serehule
0744D	2018-08-13	5	1	1	0	0	0	1	1	0	3-4 yrs	1	5	Not currently breastfeeding	Arabic only	Tap	Outside compound	5 to 10 minds walk	Everyday	Everyday	Sometimes	No handwashing place	Open fire in compound	More than one prev inf	No burn	0	0	8	0	37																			Fula
0745G	2018-08-13	5	1	1	0	0	0	1	1	0	1-2 yrs	1	5	Currently breastfeeding	Arabic only	Tap	Outside compound	5 to 10 minds walk	Everyday	Everyday	Never	No handwashing place	Open fire in compound	No prev inf	No burn	0	0	8	0	37																			Fula
0746C	2018-08-14	5	1	1	0	0	0	1	1	0	3-4 yrs	1	5	Not currently breastfeeding	Secondary school	Tap	Inside compound	Inside compound	Everyday	Everyday	Sometimes	No handwashing place	Open fire in compound	One prev inf	No burn	0	0	8	0	37	0	1	0	0	0	0	0	0	1	0	1	0	0	0	0	0	0	1	Serehule
0747A	2018-08-14	5	1	1	0	1	1	0	1	0	3-4 yrs		4	Not currently breastfeeding	Arabic only	Tap	Inside compound	Inside compound	Everyday	Everyday	Sometimes	No handwashing place	Open fire in compound	More than one prev inf	No burn	0	0	8	0	37	0	0	0	0	0	1	1	1	1	0	0	1	1	0	0	0	1	1	Serehule
0748B	2018-08-14	5	1	1	0	0	0	1	1	0	3-4 yrs		5	Not currently breastfeeding	Arabic only	Tap	Inside compound	Inside compound	Everyday	Everyday	Sometimes	No handwashing place	Open fire in compound	No prev inf	No burn	0	0	8	0	37	0	0	0	0	0	1	1	1	1	0	1	0	0	0	1	0	0	1	Mandinka
0749H	2018-08-20	5	1	1	0	0	0	1	1	0	3-4 yrs		7	Not currently breastfeeding	Arabic only	Well	Inside compound	Inside compound	Everyday	Everyday	Sometimes	Yes handwashing place	Open fire in compound	No prev inf	No burn	0	0	8	0	37																			Wolof
0750E	2018-08-20	5	1	1	0	0	0	1	1	0	1-2 yrs		7	Currently breastfeeding	None	Tap	Inside compound	Inside compound	Everyday	Everyday	Sometimes	Yes handwashing place	Open fire in compound	No prev inf	No burn	0	0	8	0	37																			Wolof
0751C	2018-08-23	5	1	1	0	1	1	0	1	0	3-4 yrs		5	Not currently breastfeeding	Primary school	Tap	Inside compound	Inside compound	Everyday	Everyday	Sometimes	Yes handwashing place	No open fire	No prev inf	No burn	0	0	8	0	37	0	0	0	0	0	1	1	1	1	0	0	1	1	0	0	0	1	1	Mandinka
0752A	2018-08-23	5	1	1	1	0	1	0	0	0	Under 1 yr		4	Currently breastfeeding	Secondary school	Tap	Inside compound	Inside compound	Everyday	Everyday	Sometimes	Yes handwashing place	Open fire in compound	No prev inf	No burn	0	0	8	0	37	1	0	0	0	0	0	0	1	0	1	0	0	0	0	0	0	1	0	Mandinka
0753G	2018-08-23	5	1	0	0	0	0	0	0	0	1-2 yrs		3	Currently breastfeeding	Secondary school	Tap	Inside compound	Inside compound	Everyday	Everyday	Sometimes	Yes handwashing place	Open fire in compound	No prev inf	No burn	0	0	8	0	37	0	0	1	0	0	0	0	0	0	0	0	0	0	0	0	1	0	0	Mandinka
0754J	2018-08-23	5	1	1	0	0	0	1	1	0	2-3 yrs	1	6	Not currently breastfeeding	None	Tap	Inside compound	Inside compound	Everyday	Everyday	Sometimes	Yes handwashing place	Open fire in compound	No prev inf	No burn	0	0	8	0	37																			Mandinka
0755H	2018-08-27	5	1	1	1	0	1	1	1	0	3-4 yrs		4	Not currently breastfeeding	Secondary school	Tap	Inside compound	Inside compound	Everyday	Everyday	Sometimes	No handwashing place	Open fire in compound	One prev inf	No burn	1	0	8	0	37																			Fula
0756B	2018-08-27	6	1	1	0	0	0	1	1	0	3-4 yrs		4	Not currently breastfeeding	Arabic only	Tap	Inside compound	Inside compound	Everyday	Everyday	Never	No handwashing place	Open fire in compound	One prev inf	No burn	0	0	7	0	37																			Mandinka
0757D	2018-08-27	6	1	1	0	0	0	1	1	0	3-4 yrs	1	8	Not currently breastfeeding	Higher education	Tap	Inside compound	Inside compound	Everyday	Everyday	Sometimes	No handwashing place	Open fire in compound	One prev inf	No burn	0	0	7	0	37																			Mandinka
0758F	2018-08-29	22	1	1	0	0	0	1	1	0	2-3 yrs	1	4	Not currently breastfeeding	Secondary school	Tap	Inside compound	Inside compound	Everyday	Everyday	Sometimes	No handwashing place	Open fire in compound	No prev inf	No burn	0	0	9	0	37	0	1	0	0	0	0	0	0	1	0	1	0	0	0	0	0	0	1	Mandinka
0759K	2018-08-29	22	1	1	0	1	1	0	1	0	3-4 yrs	1	5	Not currently breastfeeding	Secondary school	Tap	Inside compound	Inside compound	Everyday	Everyday	Sometimes	No handwashing place	Open fire in compound	One prev inf	No burn	0	0	9	0	37	0	1	0	0	0	0	0	0	1	0	0	1	1	0	0	0	1	1	Mandinka
0760A	2018-08-29	22	1	1	0	0	0	1	1	0	1-2 yrs	1	5	Currently breastfeeding	Secondary school	Tap	Inside compound	Inside compound	Everyday	Everyday	Sometimes	No handwashing place	Open fire in compound	No prev inf	No burn	0	0	9	0	37	0	1	0	0	0	0	0	0	1	0	1	0	0	0	0	0	0	1	Mandinka
0761D	2018-09-03	22	1	1	0	0	0	1	1	0	2-3 yrs		4	Not currently breastfeeding	Secondary school	Tap	Inside compound	Inside compound	Everyday	Everyday	Sometimes	Yes handwashing place	Open fire in compound	One prev inf	No burn	0	0	9	0	37																			Jola
0762B	2018-09-03	22	1	1	0	0	0	1	1	0	2-3 yrs	1	8	Not currently breastfeeding	Secondary school	Tap	Inside compound	Inside compound	Everyday	Everyday	Sometimes	Yes handwashing place	Open fire in compound	One prev inf	No burn	0	0	9	0	37																			Mandinka
0763H	2018-09-03	22	1	1	0	0	0	1	1	0	1-2 yrs		8	Not currently breastfeeding	Secondary school	Tap	Inside compound	Inside compound	Everyday	Everyday	Sometimes	Yes handwashing place	No open fire	One prev inf	No burn	0	0	9	0	37																			Mandinka
0764F	2018-09-03	22	1	0	0	0	0	0	0	0	1-2 yrs	1	13	Currently breastfeeding	Secondary school	Tap	Inside compound	Inside compound	Everyday	Everyday	Never	No handwashing place	Open fire in compound	No prev inf	No burn	0	0	9	0	37																			Mandinka
0765K	2018-09-03	22	1	1	0	0	0	1	1	0	1-2 yrs	1	25	Not currently breastfeeding	Primary school	Tap	Inside compound	Inside compound	Everyday	Everyday	Sometimes	No handwashing place	Open fire in compound	One prev inf	No burn	0	0	9	0	37																			Fula
0766J	2018-09-04	33	1	0	0	0	0	0	0	0	3-4 yrs		5	Not currently breastfeeding	None	Tap	Outside compound	5 to 10 minds walk	Everyday	Everyday	Sometimes	Yes handwashing place	No open fire	No prev inf	No burn	0	0	1	1	37																			Wolof
0767G	2018-09-04	33	1	0	0	0	0	0	0	0	1-2 yrs	1	7	Not currently breastfeeding	Arabic only	Tap	Inside compound	Inside compound	Everyday	Everyday	Sometimes	Yes handwashing place	No open fire	One prev inf	No burn	0	0	1	1	37																			Mandinka
0768E	2018-09-04	33	1	0	0	0	0	0	0	0	3-4 yrs		4	Not currently breastfeeding	Arabic only	Tap	Inside compound	Inside compound	Everyday	Everyday	Sometimes	Yes handwashing place	Open fire in compound	No prev inf	No burn	0	0	1	1	37																			Mandinka
0769C	2018-09-04	33	1	0	0	0	0	0	0	0	2-3 yrs	1	7	Not currently breastfeeding	Primary school	Tap	Inside compound	Inside compound	Everyday	Everyday	Sometimes	No handwashing place	Open fire in compound	One prev inf	No burn	0	0	1	1	37																			Fula
0770H	2018-09-04	33	1	0	0	0	0	0	0	0	1-2 yrs	1	4	Currently breastfeeding	Secondary school	Tap	Outside compound	5 to 10 minds walk	Everyday	Everyday	Sometimes	Yes handwashing place	Open fire in compound	No prev inf	Burn	0	0	1	1	37																			Fula
0771A	2018-09-04	33	1	1	0	0	0	1	1	1	2-3 yrs	1	3	Not currently breastfeeding	Secondary school	Tap	Inside compound	Inside compound	Everyday	Everyday	Sometimes	Yes handwashing place	Open fire in compound	No prev inf	Burn	0	0	1	1	37																			Serehule
0772K	2018-09-04	33	1	0	0	0	0	0	0	0	3-4 yrs	1	4	Not currently breastfeeding	Secondary school	Tap	Inside compound	Inside compound	Everyday	Everyday	Sometimes	Yes handwashing place	Open fire in compound	One prev inf	No burn	0	0	1	1	37																			Serehule
0773C	2018-09-04	33	1	0	0	0	0	0	0	0	3-4 yrs		2	Not currently breastfeeding	Arabic only	Tap	Inside compound	Inside compound	Everyday	Everyday	Sometimes	Yes handwashing place	Open fire in compound	No prev inf	No burn	0	0	1	1	37																			Serehule
0774B	2018-09-04	33	1	0	0	0	0	0	0	0	Under 1 yr	1	5	Currently breastfeeding	Secondary school	Tap	Inside compound	Inside compound	Everyday	Everyday	Sometimes	Yes handwashing place	Open fire in compound	No prev inf	No burn	0	0	1	1	37																			Serehule
0775F	2018-09-04	33	1	1	1	0	1	0	0	1	3-4 yrs	1	6	Not currently breastfeeding	Arabic only	Tap	Inside compound	Inside compound	Everyday	Everyday	Sometimes	No handwashing place	No open fire	No prev inf	No burn	0	0	1	1	37																			Mandinka
0776E	2018-09-05	33	1	0	0	0	0	0	0	0	Under 1 yr	0	9	Currently breastfeeding	Primary school	Tap	Outside compound	5 to 10 minds walk	Everyday	Everyday	Never	Yes handwashing place	Open fire in compound	No prev inf	No burn	0	0	1	1	37																			Fula
0777J	2018-09-05	33	1	0	0	0	0	0	0	0	Under 1 yr		11	Currently breastfeeding	Primary school	Tap	Outside compound	5 to 10 minds walk	Everyday	Everyday	Never	Yes handwashing place	Open fire in compound	No prev inf	No burn	0	0	1	1	37																			Fula
0778G	2018-09-05	33	1	0	0	0	0	0	0	0	2-3 yrs	0	11	Not currently breastfeeding	Primary school	Tap	Outside compound	5 to 10 minds walk	Everyday	Everyday	Sometimes	Yes handwashing place	No open fire	No prev inf	No burn	0	0	1	1	37																			Fula
0779D	2018-09-05	33	1	0	0	0	0	0	0	0	3-4 yrs		11	Not currently breastfeeding	None	Tap	Outside compound	5 to 10 minds walk	Everyday	Everyday	Sometimes	Yes handwashing place	Open fire in compound	No prev inf	No burn	0	0	1	1	37																			Fula
0780B	2018-09-05	33	1	0	0	0	0	0	0	0	3-4 yrs		6	Not currently breastfeeding	Higher education	Tap	Inside compound	Inside compound	Everyday	Everyday	Sometimes	Yes handwashing place	Open fire in compound	No prev inf	No burn	0	0	1	1	37																			Mandinka
0781H	2018-09-05	33	1	0	0	0	0	0	0	0	3-4 yrs		7	Not currently breastfeeding	None	Tap	Inside compound	Inside compound	Everyday	Everyday	Sometimes	Yes handwashing place	Open fire in compound	No prev inf	No burn	0	0	1	1	37																			Mandinka
0782F	2018-09-05	33	1	0	0	0	0	0	0	0	Under 1 yr	1	9	Currently breastfeeding	Secondary school	Tap	Inside compound	Inside compound	Everyday	Everyday	Never	Yes handwashing place	No open fire	No prev inf	No burn	0	0	1	1	37																			Mandinka
0783A	2018-09-05	33	1	0	0	0	0	0	0	0	3-4 yrs		9	Not currently breastfeeding	Secondary school	Tap	Inside compound	Inside compound	Everyday	Everyday	Sometimes	Yes handwashing place	Open fire in compound	No prev inf	No burn	0	0	1	1	37																			Mandinka
0784K	2018-09-05	33	1	0	0	0	0	0	0	0	2-3 yrs	1	8	Not currently breastfeeding	Secondary school	Tap	Inside compound	Inside compound	Everyday	Everyday	Sometimes	Yes handwashing place	No open fire	No prev inf	No burn	0	0	1	1	37																			Mandinka
0785J	2018-09-05	33	1	1	0	0	0	1	1	0	3-4 yrs	1	6	Not currently breastfeeding	Secondary school	Tap	Inside compound	Inside compound	Everyday	Everyday	Sometimes	Yes handwashing place	Open fire in compound	One prev inf	Burn	0	0	1	1	37																			Mandinka
0786D	2018-09-05	33	1	1	0	0	0	1	1	0	1-2 yrs	1	7	Currently breastfeeding	Secondary school	Tap	Inside compound	Inside compound	Everyday	Everyday	Sometimes	Yes handwashing place	Open fire in compound	No prev inf	No burn	0	0	1	1	37																			Mandinka
0787E	2018-09-05	33	1	0	0	0	0	0	0	0	1-2 yrs		5	Currently breastfeeding	Arabic only	Tap	Outside compound	5 to 10 minds walk	Everyday	Everyday	Sometimes	Yes handwashing place	Open fire in compound	No prev inf	No burn	0	0	1	1	37																			Mandinka
0788C	2018-09-05	33	1	0	0	0	0	0	0	0	3-4 yrs		5	Not currently breastfeeding	Arabic only	Tap	Outside compound	5 to 10 minds walk	Everyday	Everyday	Sometimes	Yes handwashing place	Open fire in compound	One prev inf	No burn	0	0	1	1	37																			Mandinka
0789G	2018-09-05	33	1	1	0	0	0	1	1	0	3-4 yrs		4	Not currently breastfeeding	None	Tap	Outside compound	5 to 10 minds walk	Everyday	Everyday	Sometimes	No handwashing place	Open fire in compound	One prev inf	No burn	0	0	1	1	37																			Fula
0790G	2018-09-05	33	1	0	0	0	0	0	0	0	Under 1 yr		4	Currently breastfeeding	None	Tap	Outside compound	5 to 10 minds walk	Everyday	Everyday	Sometimes	No handwashing place	Open fire in compound	No prev inf	Burn	0	0	1	1	37																			Fula
0791B	2018-09-06	22	1	1	0	0	0	1	1	0	1-2 yrs		5	Currently breastfeeding	Primary school	Tap	Inside compound	Inside compound	Everyday	Everyday	Never	Yes handwashing place	Open fire in compound	No prev inf	No burn	0	0	9	0	37																			Jola
0792C	2018-09-06	22	1	1	0	0	0	1	1	0	3-4 yrs	1	4	Not currently breastfeeding	Secondary school	Tap	Inside compound	Inside compound	Everyday	Everyday	Sometimes	Yes handwashing place	Open fire in compound	One prev inf	No burn	0	0	9	0	37																			Mandinka
0793D	2018-09-06	22	1	1	0	0	0	0	0	1	2-3 yrs	1	4	Not currently breastfeeding	None	Tap	Inside compound	Inside compound	Everyday	Everyday	Sometimes	Yes handwashing place	Open fire in compound	One prev inf	No burn	0	0	9	0	37																			Mandinka
0794A	2018-09-06	22	1	1	0	0	0	1	1	0	3-4 yrs	1	8	Not currently breastfeeding	Arabic only	Tap	Inside compound	Inside compound	Everyday	Everyday	Sometimes	Yes handwashing place	Open fire in compound	One prev inf	Burn	0	0	9	0	37																			Mandinka
0795E	2018-09-10	22	1	1	0	0	0	1	1	0	3-4 yrs	1	4	Not currently breastfeeding	None	Tap	Inside compound	Inside compound	Everyday	Everyday	Sometimes	No handwashing place	Open fire in compound	More than one prev inf	No burn	0	0	9	0	37																			Serehule
0796F	2018-09-10	22	1	1	0	0	0	1	1	0	3-4 yrs		7	Not currently breastfeeding	None	Tap	Inside compound	Inside compound	Everyday	Everyday	Sometimes	No handwashing place	Open fire in compound	One prev inf	No burn	0	0	9	0	37																			Serehule
0797K	2018-09-11	33	1	1	0	0	0	1	1	0	3-4 yrs	1	7	Not currently breastfeeding	Primary school	Tap	Inside compound	Inside compound	Everyday	Everyday	Sometimes	No handwashing place	Open fire in compound	More than one prev inf	No burn	0	0	1	1	37																			Other
0798H	2018-09-11	33	1	0	0	0	0	0	0	0	2-3 yrs		4	Not currently breastfeeding	Arabic only	Tap	Inside compound	Inside compound	Everyday	Everyday	Never	No handwashing place	Open fire in compound	One prev inf	No burn	0	0	1	1	37																			Wolof
0799J	2018-09-11	33	1	0	0	0	0	0	0	0	3-4 yrs	1	5	Not currently breastfeeding	Primary school	Tap	Inside compound	Inside compound	Everyday	Everyday	Never	Yes handwashing place	Open fire in compound	One prev inf	Burn	0	0	1	1	37																			Serehule
0800F	2018-09-11	33	1	1	0	0	0	1	1	0	2-3 yrs	1	6	Not currently breastfeeding	Primary school	Tap	Inside compound	Inside compound	Everyday	Everyday	Sometimes	No handwashing place	Open fire in compound	More than one prev inf	No burn	0	0	1	1	37																			Serehule
0801J	2018-09-11	33	1	0	0	0	0	0	0	0	Under 1 yr		3	Not currently breastfeeding	Secondary school	Tap	Inside compound	Inside compound	Everyday	Everyday	Always	No handwashing place	Open fire in compound	No prev inf	No burn	0	0	1	1	37																			Fula
0802G	2018-09-11	33	1	1	0	0	0	1	1	0	3-4 yrs	1	7	Not currently breastfeeding	None	Tap	Inside compound	Inside compound	Everyday	Everyday	Never	No handwashing place	Open fire in compound	One prev inf	No burn	0	0	1	1	37																			Mandinka
0803K	2018-09-11	33	1	0	0	0	0	0	0	0	1-2 yrs	1	6	Currently breastfeeding	None	Tap	Inside compound	Inside compound	Everyday	Everyday	Never	No handwashing place	Open fire in compound	One prev inf	Burn	0	0	1	1	37																			Mandinka
0804H	2018-09-11	33	1	1	0	0	0	1	1	0	1-2 yrs	1	6	Currently breastfeeding	None	Tap	Inside compound	Inside compound	Everyday	Everyday	Never	No handwashing place	Open fire in compound	One prev inf	No burn	0	0	1	1	37																			Fula
0805C	2018-09-11	33	1	0	0	0	0	0	0	0	3-4 yrs	1	7	Not currently breastfeeding	None	Tap	Inside compound	Inside compound	Everyday	Everyday	Never	No handwashing place	Open fire in compound	No prev inf	No burn	0	0	1	1	37																			Fula
0806A	2018-09-12	33	1	1	1	0	1	0	0	0	3-4 yrs	1	11	Not currently breastfeeding	Secondary school	Tap	Inside compound	Inside compound	Everyday	Everyday	Sometimes	Yes handwashing place	Open fire in compound	One prev inf	No burn	0	0	1	1	37	1	0	0	0	0	0	0	1	0	1	0	0	0	0	0	0	1	0	Mandinka
0807B	2018-09-12	33	1	0	0	0	0	0	0	0	1-2 yrs	1	10	Currently breastfeeding	Primary school	Tap	Inside compound	Inside compound	Everyday	Everyday	Sometimes	Yes handwashing place	Open fire in compound	No prev inf	No burn	0	0	1	1	37	0	0	1	0	0	0	0	0	0	0	0	0	0	0	0	1	0	0	Fula
0808D	2018-09-12	33	1	1	1	0	1	1	1	0	1-2 yrs	0	15	Currently breastfeeding	None	Tap	Inside compound	Inside compound	Everyday	Everyday	Sometimes	Yes handwashing place	Open fire in compound	More than one prev inf	No burn	0	0	1	1	37	1	1	0	0	0	0	1	1	1	1	1	0	1	0	0	0	1	1	Mandinka
0809E	2018-09-12	33	1	0	0	0	0	0	0	0	1-2 yrs	1	11	Currently breastfeeding	None	Tap	Inside compound	Inside compound	Everyday	Everyday	Sometimes	Yes handwashing place	Open fire in compound	No prev inf	No burn	0	0	1	1	37	0	0	1	0	0	0	0	0	0	0	0	0	0	0	0	1	0	0	Mandinka
0810H	2018-09-12	33	1	1	0	0	0	0	0	1	3-4 yrs		8	Not currently breastfeeding	Arabic only	Tap	Outside compound	Less than 5 mins walk	Everyday	Everyday	Sometimes	Yes handwashing place	Open fire in compound	More than one prev inf	No burn	0	0	1	1	37																			Wolof
0811A	2018-09-12	33	1	1	0	0	0	1	1	0	3-4 yrs	1	8	Not currently breastfeeding	Arabic only	Tap	Outside compound	Less than 5 mins walk	Everyday	Everyday	Sometimes	Yes handwashing place	Open fire in compound	One prev inf	Burn	0	0	1	1	37																			Wolof
0812K	2018-09-12	33	1	0	0	0	0	0	0	0	3-4 yrs	1	4	Not currently breastfeeding	Arabic only	Tap	Outside compound	Less than 5 mins walk	Everyday	Everyday	Never	Yes handwashing place	Open fire in compound	One prev inf	No burn	0	0	1	1	37																			Wolof
0813C	2018-09-12	33	1	1	1	0	1	0	0	0	Under 1 yr	1	5	Currently breastfeeding	Secondary school	Tap	Inside compound	Inside compound	Everyday	Everyday	Sometimes	No handwashing place	Open fire in compound	One prev inf	No burn	0	0	1	1	37																			Other
0814B	2018-09-12	33	1	0	0	0	0	0	0	0	3-4 yrs	1	8	Not currently breastfeeding	Primary school	Tap	Inside compound	Inside compound	Everyday	Everyday	Sometimes	Yes handwashing place	Open fire in compound	No prev inf	No burn	0	0	1	1	37																			Mandinka
0815F	2018-09-12	33	1	0	0	0	0	0	0	0	Under 1 yr	1	9	Currently breastfeeding	Primary school	Tap	Inside compound	Inside compound	Everyday	Everyday	Sometimes	Yes handwashing place	Open fire in compound	No prev inf	No burn	0	0	1	1	37																			Mandinka
0816E	2018-09-13	22	1	0	0	0	0	0	0	0	3-4 yrs	1	13	Not currently breastfeeding	Primary school	Tap	Inside compound	Inside compound	Everyday	Everyday	Sometimes	Yes handwashing place	Open fire in compound	More than one prev inf	Burn	1	0	9	0	37	0	0	1	0	0	0	0	0	0	0	0	0	0	0	0	1	0	0	Mandinka
0817J	2018-09-13	22	1	0	0	0	0	0	0	0	3-4 yrs	1	2	Not currently breastfeeding	Primary school	Tap	Outside compound	5 to 10 minds walk	Everyday	Everyday	Sometimes	Yes handwashing place	Open fire in compound	One prev inf	No burn	0	0	9	0	37	0	0	1	0	0	0	0	0	0	0	0	0	0	0	0	1	0	0	Jola
0818G	2018-09-13	22	1	0	0	0	0	0	0	0	3-4 yrs	1	10	Not currently breastfeeding	None	Tap	Outside compound	5 to 10 minds walk	Everyday	Everyday	Never	Yes handwashing place	Open fire in compound	One prev inf	No burn	0	0	9	0	37	0	0	1	0	0	0	0	0	0	0	0	0	0	0	0	1	0	0	Jola
0819D	2018-09-13	22	1	0	0	0	0	0	0	0	1-2 yrs	1	4	Currently breastfeeding	Primary school	Tap	Outside compound	5 to 10 minds walk	Everyday	Everyday	Sometimes	Yes handwashing place	Open fire in compound	No prev inf	No burn	0	0	9	0	37	0	0	1	0	0	0	0	0	0	0	0	0	0	0	0	1	0	0	Jola
0820E	2018-09-13	22	1	1	1	0	1	0	0	0	Under 1 yr	1	11	Currently breastfeeding	None	Tap	Outside compound	5 to 10 minds walk	Everyday	Everyday	Sometimes	Yes handwashing place	Open fire in compound	One prev inf	No burn	0	0	9	0	37	1	0	0	0	0	0	0	1	0	1	0	0	0	0	0	0	1	0	Jola
0821C	2018-09-13	22	1	0	0	0	0	0	0	0	3-4 yrs	1	10	Not currently breastfeeding	None	Tap	Outside compound	5 to 10 minds walk	Everyday	Everyday	Sometimes	Yes handwashing place	Open fire in compound	One prev inf	No burn	0	0	9	0	37	0	0	1	0	0	0	0	0	0	0	0	0	0	0	0	1	0	0	Jola
0822A	2018-09-13	22	1	1	0	0	0	1	1	0	1-2 yrs	1	4	Not currently breastfeeding	Primary school	Tap	Inside compound	Inside compound	Everyday	Everyday	Never	Yes handwashing place	Open fire in compound	One prev inf	No burn	0	0	9	0	37	0	1	0	0	0	0	0	0	1	0	1	0	0	0	0	0	0	1	Fula
0823G	2018-09-13	22	1	1	0	0	0	1	1	0	3-4 yrs		9	Not currently breastfeeding	None	Tap	Inside compound	Inside compound	Everyday	Everyday	Never	Yes handwashing place	Open fire in compound	One prev inf	No burn	0	0	9	0	37	0	1	0	0	0	0	0	0	1	0	1	0	0	0	0	0	0	1	Fula
0824J	2018-09-13	22	1	1	0	0	0	0	0	0	Under 1 yr	0	4	Currently breastfeeding	Primary school	Tap	Outside compound	5 to 10 minds walk	Everyday	Everyday	Never	Yes handwashing place	Open fire in compound	No prev inf	No burn	0	0	9	0	37	0	0	0	0	0	0	0	0	0	0	0	0	0	0	0	0	0	0	Mandinka
0825H	2018-09-13	22	1	0	0	0	0	0	0	0	2-3 yrs	1	4	Not currently breastfeeding	None	Tap	Outside compound	5 to 10 minds walk	Everyday	Everyday	Never	No handwashing place	Open fire in compound	One prev inf	No burn	0	0	9	0	37	0	0	1	0	0	0	0	0	0	0	0	0	0	0	0	1	0	0	Mandinka
0826B	2018-09-13	22	1	1	0	0	0	1	1	0	3-4 yrs		12	Not currently breastfeeding	Secondary school	Tap	Outside compound	5 to 10 minds walk	Everyday	Everyday	Never	Yes handwashing place	No open fire	One prev inf	No burn	0	0	9	0	37	0	1	0	0	0	0	0	0	1	0	1	0	0	0	0	0	0	1	Mandinka
0827D	2018-09-17	22	1	1	0	0	0	1	1	0	3-4 yrs		15	Not currently breastfeeding	Primary school	Tap	Outside compound	5 to 10 minds walk	Everyday	Everyday	Sometimes	No handwashing place	Open fire in compound	No prev inf	No burn	0	0	9	0	37																			Fula
0828F	2018-09-17	22	1	1	0	0	0	1	1	0	3-4 yrs		14	Not currently breastfeeding	Arabic only	Tap	Outside compound	5 to 10 minds walk	Everyday	Everyday	Never	No handwashing place	Open fire in compound	No prev inf	No burn	0	0	9	0	37																			Fula
0829K	2018-09-17	22	1	1	0	0	0	1	1	0	3-4 yrs		11	Not currently breastfeeding	None	Tap	Outside compound	Less than 5 mins walk	Everyday	Everyday	Sometimes	Yes handwashing place	Open fire in compound	One prev inf	No burn	0	0	9	0	37																			Fula
1501F	2018-06-11	21	0	0	0	0	0	0	0	0	3-4 yrs	1	12	Not currently breastfeeding	Secondary school	Tap	Inside compound	Inside compound	Everyday	Everyday	Sometimes	No handwashing place	No open fire	One prev inf	No burn	0	0	2	0	37																			Mandinka
1502J	2018-06-11	21	0	0	0	0	0	0	0	0	1-2 yrs	1	11	Currently breastfeeding	Secondary school	Tap	Inside compound	Inside compound	Everyday	Everyday	Sometimes	No handwashing place	No open fire	No prev inf	No burn	0	0	2	0	37																			Mandinka
1503B	2018-06-11	21	0	0	0	0	0	0	0	0	3-4 yrs	1	10	Not currently breastfeeding	Secondary school	Tap	Inside compound	Inside compound	Everyday	Everyday	Never	No handwashing place	No open fire	No prev inf	No burn	1	1	2	0	37																			Mandinka
1504E	2018-06-11	21	0	0	0	0	0	0	0	0	1-2 yrs	0	3	Currently breastfeeding	Secondary school	Tap	Inside compound	Inside compound	Everyday	Everyday	Sometimes	No handwashing place	No open fire	No prev inf	No burn	0	0	2	0	37																			Mandinka
1505D	2018-06-11	21	0	0	0	0	0	0	0	0	3-4 yrs	1	7	Not currently breastfeeding	Secondary school	Tap	Outside compound	5 to 10 minds walk	Everyday	Everyday	Never	No handwashing place	No open fire	No prev inf	No burn	0	0	2	0	37																			Mandinka
1506G	2018-06-11	21	0	0	0	0	0	0	0	0	2-3 yrs	1	5	Not currently breastfeeding	Secondary school	Tap	Outside compound	5 to 10 minds walk	Everyday	Everyday	Never	No handwashing place	No open fire	No prev inf	No burn	0	0	2	0	37																			Mandinka
1507H	2018-06-11	21	0	1	0	0	0	0	0	1	3-4 yrs	1	7	Not currently breastfeeding	Primary school	Tap	Inside compound	Inside compound	Everyday	Everyday	Always	No handwashing place	No open fire	No prev inf	No burn	1	0	2	0	37																			Mandinka
1508K	2018-06-11	21	0	0	0	0	0	0	0	0	1-2 yrs	1	7	Currently breastfeeding	Primary school	Tap	Inside compound	Inside compound	Everyday	Everyday	Never	No handwashing place	No open fire	One prev inf	No burn	0	0	2	0	37																			Mandinka
1509A	2018-06-11	21	0	1	1	0	1	0	0	0	1-2 yrs		6	Currently breastfeeding	Secondary school	Tap	Inside compound	Inside compound	Everyday	Everyday	Always	No handwashing place	Open fire in compound	No prev inf	No burn	0	0	2	0	37																			Mandinka
1510G	2018-06-11	21	0	0	0	0	0	0	0	0	Under 1 yr	1	7	Currently breastfeeding	Secondary school	Tap	Inside compound	Inside compound	Everyday	Everyday	Never	No handwashing place	Open fire in compound	No prev inf	No burn	0	0	2	0	37																			Mandinka
1511B	2018-06-11	21	0	1	0	0	0	0	0	1	2-3 yrs	1	7	Not currently breastfeeding	Secondary school	Tap	Inside compound	Inside compound	Everyday	Everyday	Always	Yes handwashing place	Open fire in compound	One prev inf	Burn	0	0	2	0	37																			Mandinka
1512C	2018-06-11	21	0	1	0	0	0	0	0	1	2-3 yrs	0	6	Not currently breastfeeding	Secondary school	Tap	Inside compound	Inside compound	Everyday	Everyday	Always	No handwashing place	Open fire in compound	No prev inf	No burn	0	0	2	0	37																			Mandinka
1513D	2018-06-11	21	0	0	0	0	0	0	0	0	2-3 yrs	1	4	Not currently breastfeeding	None	Tap	Inside compound	Inside compound	Everyday	Everyday	Never	No handwashing place	No open fire	One prev inf	No burn	0	0	2	0	37																			Mandinka
1514A	2018-06-11	21	0	0	0	0	0	0	0	0	1-2 yrs	1	15	Currently breastfeeding	None	Tap	Inside compound	Inside compound	Everyday	Everyday	Never	No handwashing place	No open fire	More than one prev inf	No burn	0	0	2	0	37																			Mandinka
1515E	2018-06-11	21	0	0	0	0	0	0	0	0	1-2 yrs	1	12	Currently breastfeeding	None	Tap	Inside compound	Inside compound	Everyday	Everyday	Never	No handwashing place	No open fire	No prev inf	No burn	0	0	2	0	37																			Mandinka
1516F	2018-06-12	21	0	0	0	0	0	0	0	0	3-4 yrs	1	6	Not currently breastfeeding	None	Tap	Inside compound	Inside compound	Everyday	Everyday	Sometimes	No handwashing place	No open fire	One prev inf	No burn	1	0	2	0	37																			Mandinka
1517K	2018-06-12	21	0	0	0	0	0	0	0	0	Under 1 yr		4	Currently breastfeeding	Secondary school	Tap	Inside compound	Inside compound	Everyday	Everyday	Never	No handwashing place	No open fire	No prev inf	No burn	0	0	2	0	37																			Mandinka
1518H	2018-06-12	21	0	0	0	0	0	0	0	0	1-2 yrs	1	5	Not currently breastfeeding	Secondary school	Tap	Inside compound	Inside compound	Everyday	Everyday	Never	No handwashing place	Open fire in compound	No prev inf	Burn	0	0	2	0	37																			Mandinka
1519J	2018-06-12	21	0	0	0	0	0	0	0	0	3-4 yrs	1	4	Not currently breastfeeding	Higher education	Tap	Inside compound	Inside compound	Everyday	Everyday	Sometimes	No handwashing place	No open fire	One prev inf	No burn	1	0	2	0	37																			Mandinka
1520B	2018-06-12	21	0	0	0	0	0	0	0	0	3-4 yrs	1	11	Not currently breastfeeding	Secondary school	Tap	Inside compound	Inside compound	Everyday	Everyday	Sometimes	No handwashing place	No open fire	One prev inf	No burn	0	0	2	0	37																			Mandinka
1521H	2018-06-12	21	0	0	0	0	0	0	0	0	2-3 yrs	1	15	Not currently breastfeeding	Secondary school	Tap	Inside compound	Inside compound	Everyday	Everyday	Sometimes	No handwashing place	No open fire	More than one prev inf	No burn	0	0	2	0	37																			Mandinka
1522F	2018-06-12	21	0	0	0	0	0	0	0	0	1-2 yrs	1	6	Not currently breastfeeding	Secondary school	Tap	Inside compound	Inside compound	Everyday	Everyday	Sometimes	No handwashing place	No open fire	No prev inf	No burn	1	0	2	0	37																			Mandinka
1523A	2018-06-12	21	0	0	0	0	0	0	0	0	2-3 yrs	0	4	Not currently breastfeeding	None	Tap	Inside compound	Inside compound	Everyday	Everyday	Sometimes	No handwashing place	Open fire in compound	No prev inf	No burn	0	0	2	0	37																			Mandinka
1524K	2018-06-12	21	0	0	0	0	0	0	0	0	3-4 yrs	1	7	Not currently breastfeeding	Secondary school	Tap	Inside compound	Inside compound	Everyday	Everyday	Sometimes	No handwashing place	No open fire	No prev inf	No burn	0	0	2	0	37																			Mandinka
1525J	2018-06-12	21	0	0	0	0	0	0	0	0	1-2 yrs	1	7	Currently breastfeeding	Secondary school	Tap	Inside compound	Inside compound	Everyday	Everyday	Sometimes	No handwashing place	No open fire	No prev inf	No burn	0	0	2	0	37																			Mandinka
1526D	2018-06-12	21	0	0	0	0	0	0	0	0	2-3 yrs	1	19	Not currently breastfeeding	Secondary school	Tap	Inside compound	Inside compound	Everyday	Everyday	Sometimes	No handwashing place	Open fire in compound	More than one prev inf	No burn	0	0	2	0	37																			Mandinka
1527E	2018-06-12	21	0	0	0	0	0	0	0	0	2-3 yrs	1	5	Not currently breastfeeding	Secondary school	Tap	Inside compound	Inside compound	Everyday	Everyday	Sometimes	No handwashing place	No open fire	One prev inf	No burn	0	0	2	0	37																			Jola
1528C	2018-06-12	21	0	0	0	0	0	0	0	0	Under 1 yr		3	Currently breastfeeding	Secondary school	Tap	Inside compound	Inside compound	Everyday	Everyday	Never	No handwashing place	No open fire	No prev inf	No burn	0	0	2	0	37																			Mandinka
1529G	2018-06-12	21	0	0	0	0	0	0	0	0	Under 1 yr	1	4	Currently breastfeeding	Secondary school	Tap	Inside compound	Inside compound	Everyday	Everyday	Never	Yes handwashing place	No open fire	No prev inf	No burn	0	0	2	0	37																			Mandinka
1530K	2018-06-12	21	0	0	0	0	0	0	0	0	1-2 yrs		10	Not currently breastfeeding	Primary school	Tap	Inside compound	Inside compound	Everyday	Everyday	Sometimes	Yes handwashing place	No open fire	No prev inf	No burn	0	0	2	0	37																			Wolof
1531E	2018-06-12	21	0	1	0	0	0	0	0	1	2-3 yrs		9	Not currently breastfeeding	None	Tap	Outside compound	Less than 5 mins walk	Everyday	Everyday	Sometimes	No handwashing place	No open fire	No prev inf	No burn	0	0	2	0	37																			Mandinka
1532D	2018-06-12	21	0	1	0	0	0	0	0	1	2-3 yrs		11	Not currently breastfeeding	None		Outside compound	Over 10 mins away	Everyday	Everyday	Sometimes	Yes handwashing place	Open fire in compound	No prev inf	No burn	0	0	2	0	37																			Jola
1533J	2018-06-12	21	0	0	0	0	0	0	0	0	Under 1 yr	1	4	Currently breastfeeding	Secondary school	Well	Inside compound	Inside compound	Everyday	Everyday	Never	No handwashing place	No open fire	No prev inf	No burn	0	0	2	0	37																			Mandinka
1534G	2018-06-12	21	0	0	0	0	0	0	0	0	Under 1 yr	1	4	Currently breastfeeding	Secondary school	Well	Inside compound	Inside compound	Everyday	Everyday	Never	No handwashing place	No open fire	One prev inf	No burn	0	0	2	0	37																			Mandinka
1535B	2018-06-12	21	0	0	0	0	0	0	0	0	1-2 yrs		14	Currently breastfeeding	Arabic only	Well	Inside compound	Inside compound	Everyday	Everyday	Sometimes	Yes handwashing place	No open fire	No prev inf	No burn	0	0	2	0	37																			Mandinka
1536H	2018-06-12	21	0	0	0	0	0	0	0	0	1-2 yrs	1	4	Currently breastfeeding	Secondary school	Well	Inside compound	Inside compound	Everyday	Everyday	Sometimes	No handwashing place	No open fire	One prev inf	No burn	0	0	2	0	37																			Mandinka
1537C	2018-06-12	21	0	0	0	0	0	0	0	0	1-2 yrs		3	Currently breastfeeding	None	Tap	Outside compound	5 to 10 minds walk	Everyday	Everyday	Never	No handwashing place	No open fire	No prev inf	No burn	0	0	2	0	37																			Jola
1538A	2018-06-12	21	0	0	0	0	0	0	0	0	1-2 yrs		17	Currently breastfeeding	Secondary school	Tap	Outside compound	Over 10 mins away	Everyday	Everyday	Never	Yes handwashing place	Open fire in compound	No prev inf	No burn	0	0	2	0	37																			Jola
1539F	2018-06-12	21	0	0	0	0	0	0	0	0	1-2 yrs		5	Currently breastfeeding	Secondary school	Tap	Outside compound	5 to 10 minds walk	Everyday	Everyday	Never	No handwashing place	No open fire	No prev inf	No burn	0	0	2	0	37																			Mandinka
1540F	2018-06-12	21	0	0	0	0	0	0	0	0	Under 1 yr	1	7	Currently breastfeeding	None	Well	Inside compound	Inside compound	Everyday	Everyday	Never	No handwashing place	No open fire	No prev inf	No burn	0	0	2	0	37																			Mandinka
1541J	2018-06-12	21	0	0	0	0	0	0	0	0	3-4 yrs		0	Not currently breastfeeding	None	Well	Inside compound	Inside compound	Everyday	Everyday	Never	No handwashing place	No open fire	One prev inf	No burn	0	0	2	0	37
1542G	2018-06-13	21	0	1	1	0	1	0	0	0	3-4 yrs	1	5	Not currently breastfeeding	None	Tap	Inside compound	Inside compound	Everyday	Everyday	Sometimes	Yes handwashing place	No open fire	One prev inf	No burn	0	0	2	0	37																			Mandinka
1543K	2018-06-13	21	0	1	1	0	1	0	0	0	Under 1 yr	1	3	Currently breastfeeding	Secondary school	Tap	Inside compound	Inside compound	Everyday	Everyday	Never	Yes handwashing place	No open fire	No prev inf	No burn	0	0	2	0	37																			Mandinka
1544H	2018-06-13	21	0	0	0	0	0	0	0	0	3-4 yrs	0	6	Not currently breastfeeding	Primary school	Tap	Outside compound	Less than 5 mins walk	Everyday	Everyday	Sometimes	No handwashing place	No open fire	No prev inf	No burn	1	0	2	0	37																			Mandinka
1545C	2018-06-13	21	0	0	0	0	0	0	0	0	3-4 yrs		4	Not currently breastfeeding	None	Tap	Outside compound	Less than 5 mins walk	Everyday	Everyday	Never	No handwashing place	Open fire in compound	No prev inf	Burn	0	0	2	0	37																			Fula
1546A	2018-06-13	21	0	0	0	0	0	0	0	0	2-3 yrs		8	Not currently breastfeeding	Secondary school	Tap	Outside compound	5 to 10 minds walk	Everyday	Everyday	Sometimes	No handwashing place	Open fire in compound	No prev inf	No burn	0	0	2	0	37																			Mandinka
1547B	2018-06-13	21	0	0	0	0	0	0	0	0	Under 1 yr		8	Currently breastfeeding	Secondary school	Tap	Outside compound	5 to 10 minds walk	Everyday	Everyday	Never	No handwashing place	Open fire in compound	No prev inf	No burn	0	0	2	0	37																			Mandinka
1548D	2018-06-13	21	0	1	1	0	1	0	0	0	1-2 yrs	1	5	Currently breastfeeding	Primary school	Tap	Inside compound	Inside compound	Everyday	Everyday	Never	Yes handwashing place	No open fire	One prev inf	No burn	0	0	2	0	37																			Mandinka
1549E	2018-06-13	21	0	0	0	0	0	0	0	0	Under 1 yr	1	8	Currently breastfeeding	Primary school	Well	Inside compound	Inside compound	Everyday	Everyday	Never	Yes handwashing place	No open fire	No prev inf	No burn	0	0	2	0	37																			Mandinka
1550H	2018-06-13	21	0	0	0	0	0	0	0	0	3-4 yrs		9	Not currently breastfeeding	None	Well	Inside compound	Inside compound	Everyday	Everyday	Never	No handwashing place	No open fire	More than one prev inf	No burn	0	0	2	0	37																			Mandinka
1551A	2018-06-13	21	0	0	0	0	0	0	0	0	1-2 yrs	1	3	Not currently breastfeeding	None	Tap	Inside compound	Inside compound	Everyday	Everyday	Never	Yes handwashing place	No open fire	No prev inf	No burn	0	0	2	0	37																			Mandinka
1552K	2018-06-13	21	0	0	0	0	0	0	0	0	1-2 yrs	1	7	Not currently breastfeeding	Arabic only	Well	Inside compound	Inside compound	Everyday	Everyday	Never	Yes handwashing place	No open fire	One prev inf	No burn	0	0	2	0	37																			Mandinka
1553C	2018-06-13	21	0	0	0	0	0	0	0	0	2-3 yrs		5	Not currently breastfeeding	None	Well	Outside compound	Less than 5 mins walk	Everyday	Everyday	Never	No handwashing place	No open fire	No prev inf	No burn	1	0	2	0	37																			Mandinka
1554B	2018-06-18	21	0	1	1	0	1	0	0	1	3-4 yrs		3	Not currently breastfeeding	Primary school	Tap	Inside compound	Inside compound	Everyday	Everyday	Sometimes	Yes handwashing place	No open fire	More than one prev inf	No burn	0	0	2	0	37																			Mandinka
1555F	2018-06-18	21	0	1	0	1	1	0	1	0	3-4 yrs	1	6	Not currently breastfeeding	Secondary school	Tap	Inside compound	Inside compound	Everyday	Everyday	Sometimes	No handwashing place	Open fire in compound	One prev inf	No burn	0	0	2	0	37																			Jola
1557J	2018-06-18	21	0	0	0	0	0	0	0	0	1-2 yrs	1	6	Currently breastfeeding	None	Tap	Inside compound	Inside compound	Everyday	Everyday	Sometimes	Yes handwashing place	Open fire in compound	No prev inf	No burn	0	0	2	0	37																			Mandinka
1558G	2018-06-18	21	0	1	0	0	0	1	1	0	3-4 yrs	1	6	Not currently breastfeeding	None	Tap	Inside compound	Inside compound	Everyday	Everyday	Sometimes	Yes handwashing place	Open fire in compound	No prev inf	No burn	0	0	2	0	37																			Mandinka
1559D	2018-06-18	21	0	1	0	0	0	1	1	0	3-4 yrs	1	6	Not currently breastfeeding	None	Tap	Inside compound	Inside compound	Everyday	Everyday	Sometimes	Yes handwashing place	Open fire in compound	No prev inf	No burn	0	0	2	0	37																			Mandinka
1560J	2018-06-18	21	0	0	0	0	0	0	0	0	1-2 yrs	1	6	Currently breastfeeding	None	Tap	Inside compound	Inside compound	Everyday	Everyday	Sometimes	No handwashing place	No open fire	No prev inf	No burn	0	0	2	0	37																			Mandinka
1561K	2018-06-18	21	0	1	0	0	0	0	0	1	3-4 yrs	1	6	Not currently breastfeeding	None	Tap	Inside compound	Inside compound	Everyday	Everyday	Sometimes	Yes handwashing place	Open fire in compound	No prev inf	No burn	0	0	2	0	37																			Mandinka
1562E	2018-06-18	21	0	0	0	0	0	0	0	0	1-2 yrs	1	3	Not currently breastfeeding	Secondary school	Borehole	Inside compound	Inside compound	Everyday	Everyday	Sometimes	Yes handwashing place	Open fire in compound	One prev inf	No burn	0	0	2	0	37																			Mandinka
1563F	2018-06-18	21	0	1	1	0	1	0	0	0	Under 1 yr	1	5	Currently breastfeeding	Secondary school	Borehole	Inside compound	Inside compound	Everyday	Everyday	Never	Yes handwashing place	Open fire in compound	No prev inf	No burn	0	0	2	0	37																			Jola
1564D	2018-06-19	16	0	0	0	0	0	0	0	0	Under 1 yr	1	7	Currently breastfeeding	Primary school	Tap	Inside compound	Inside compound	Everyday	Everyday	Never	Yes handwashing place	No open fire	No prev inf	No burn	0	0	3	0	37																			Mandinka
1565G	2018-06-19	16	0	1	0	1	1	0	1	0	3-4 yrs	1	7	Not currently breastfeeding	None	Tap	Inside compound	Inside compound	Everyday	Everyday	Sometimes	No handwashing place	No open fire	No prev inf	No burn	0	0	3	0	37																			Serehule
1566C	2018-06-19	16	0	0	0	0	0	0	0	0	Under 1 yr	1	6	Currently breastfeeding	None	Tap	Inside compound	Inside compound	Everyday	Everyday	Sometimes	Yes handwashing place	No open fire	No prev inf	No burn	0	0	3	0	37																			Fula
1567A	2018-06-19	16	0	1	1	0	1	0	0	1	3-4 yrs	1	7	Not currently breastfeeding	Primary school	Tap	Inside compound	Inside compound	Everyday	Everyday	Sometimes	Yes handwashing place	No open fire	No prev inf	No burn	0	0	3	0	37																			Mandinka
1568B	2018-06-19	16	0	0	0	0	0	0	0	0	Under 1 yr	1	5	Currently breastfeeding	Primary school	Tap	Outside compound	5 to 10 minds walk	Everyday	Everyday	Sometimes	Yes handwashing place	No open fire	No prev inf	No burn	0	0	3	0	37																			Other
1569H	2018-06-19	16	0	0	0	0	0	0	0	0	2-3 yrs	1	5	Not currently breastfeeding	None	Tap	Outside compound	5 to 10 minds walk	Everyday	Everyday	Sometimes	Yes handwashing place	Open fire in compound	No prev inf	No burn	0	0	3	0	37																			Mandinka
1570E	2018-06-19	16	0	1	1	0	1	0	0	0	2-3 yrs	1	6	Not currently breastfeeding	None	Tap	Inside compound	Inside compound	Everyday	Everyday	Sometimes	Yes handwashing place	Open fire in compound	No prev inf	No burn	0	0	3	0	37																			Serehule
1571C	2018-06-19	16	0	1	1	0	1	0	0	0	2-3 yrs	1	3	Not currently breastfeeding	None	Tap	Inside compound	Inside compound	Everyday	Everyday	Sometimes	Yes handwashing place	No open fire	No prev inf	No burn	0	0	3	0	37																			Fula
1572A	2018-06-19	16	0	1	0	0	0	1	1	0	2-3 yrs	1	6	Not currently breastfeeding	Secondary school	Tap	Inside compound	Inside compound	Everyday	Everyday	Sometimes	Yes handwashing place	Open fire in compound	No prev inf	No burn	0	0	3	0	37																			Fula
1573G	2018-06-19	16	0	1	1	0	1	1	1	0	2-3 yrs	1	6	Not currently breastfeeding	Secondary school	Tap	Inside compound	Inside compound	Everyday	Everyday	Sometimes	Yes handwashing place	No open fire	No prev inf	No burn	0	0	3	0	37																			Fula
1574J	2018-06-19	16	0	0	0	0	0	0	0	0	3-4 yrs	1	6	Not currently breastfeeding	None	Tap	Inside compound	Inside compound	Everyday	Everyday	Sometimes	Yes handwashing place	Open fire in compound	No prev inf	No burn	0	0	3	0	37																			Fula
1575H	2018-06-19	16	0	1	0	0	0	1	1	0	2-3 yrs	1	6	Not currently breastfeeding	None	Tap	Inside compound	Inside compound	Everyday	Everyday	Sometimes	Yes handwashing place	Open fire in compound	No prev inf	No burn	0	0	3	0	37																			Fula
1576B	2018-06-19	16	0	0	0	0	0	0	0	0	Under 1 yr	1	5	Currently breastfeeding	Secondary school	Tap	Inside compound	Inside compound	Everyday	Everyday	Never	No handwashing place	No open fire	No prev inf	No burn	0	0	3	0	37																			Mandinka
1577D	2018-06-19	16	0	1	1	0	1	1	1	0	3-4 yrs		25	Not currently breastfeeding	Secondary school	Tap	Inside compound	Inside compound	Everyday	Everyday	Sometimes	No handwashing place	No open fire	One prev inf	No burn	0	0	3	0	37																			Mandinka
1578F	2018-06-19	16	0	0	0	0	0	0	0	0	Under 1 yr	1	24	Currently breastfeeding	Secondary school	Tap	Inside compound	Inside compound	Everyday	Everyday	Always	No handwashing place	No open fire	No prev inf	No burn	0	0	3	0	37																			Wolof
1579K	2018-06-19	16	0	0	0	0	0	0	0	0	3-4 yrs	1	8	Not currently breastfeeding	Secondary school	Tap	Inside compound	Inside compound	Everyday	Everyday	Sometimes	No handwashing place	No open fire	No prev inf	No burn	0	0	3	0	37																			Fula
1580A	2018-06-19	16	0	0	0	0	0	0	0	0	1-2 yrs	1	5	Not currently breastfeeding	Secondary school	Tap	Inside compound	Inside compound	Everyday	Everyday	Sometimes	Yes handwashing place	Open fire in compound	One prev inf	Burn	0	0	3	0	37																			Mandinka
1581D	2018-06-19	16	0	0	0	0	0	0	0	0	Under 1 yr	0	3	Currently breastfeeding	Primary school	Tap	Inside compound	Inside compound	Everyday	Everyday	Sometimes	Yes handwashing place	Open fire in compound	No prev inf	No burn	0	0	3	0	37																			Fula
1582B	2018-06-19	16	0	1	0	0	0	1	1	0	Under 1 yr		9	Currently breastfeeding	None	Tap	Inside compound	Inside compound	Everyday	Everyday	Sometimes	No handwashing place	Open fire in compound	One prev inf	No burn	0	0	3	0	37																			Fula
1583H	2018-06-19	16	0	1	0	0	0	1	1	0	2-3 yrs	1	9	Not currently breastfeeding	None	Tap	Inside compound	Inside compound	Everyday	Everyday	Sometimes	Yes handwashing place	Open fire in compound	No prev inf	No burn	0	0	3	0	37																			Fula
1584F	2018-06-20	16	0	0	0	0	0	0	0	0	3-4 yrs	1	6	Not currently breastfeeding	Secondary school	Tap	Inside compound	Inside compound	Everyday	Everyday	Sometimes	Yes handwashing place	Open fire in compound	No prev inf	No burn	0	0	3	0	37																			Wolof
1585K	2018-06-20	16	0	0	0	0	0	0	0	0	Under 1 yr	1	3	Currently breastfeeding	None	Tap	Inside compound	Inside compound	Everyday	Everyday	Never	Yes handwashing place	Open fire in compound	No prev inf	No burn	0	0	3	0	37																			Fula
1586J	2018-06-20	16	0	0	0	0	0	0	0	0	1-2 yrs	1	4	Currently breastfeeding	Secondary school	Tap	Inside compound	Inside compound	Everyday	Everyday	Sometimes	Yes handwashing place	Open fire in compound	No prev inf	No burn	0	0	3	0	37																			Other
1587G	2018-06-20	16	0	0	0	0	0	0	0	0	2-3 yrs		4	Not currently breastfeeding	Secondary school	Tap	Inside compound	Inside compound	Everyday	Everyday	Sometimes	Yes handwashing place	Open fire in compound	No prev inf	No burn	0	0	3	0	37																			Mandinka
1588E	2018-06-20	16	0	0	0	0	0	0	0	0	Under 1 yr		3	Currently breastfeeding	None	Tap	Inside compound	Inside compound	Everyday	Everyday	Never	Yes handwashing place	Open fire in compound	No prev inf	No burn	0	0	3	0	37																			Fula
1589C	2018-06-20	16	0	0	0	0	0	0	0	0	Under 1 yr	1	12	Currently breastfeeding	Secondary school	Tap	Inside compound	Inside compound	Everyday	Everyday	Sometimes	Yes handwashing place	Open fire in compound	No prev inf	No burn	0	0	3	0	37																			Fula
1590D	2018-06-20	16	0	0	0	0	0	0	0	0	3-4 yrs		9	Not currently breastfeeding	Secondary school	Tap	Inside compound	Inside compound	Everyday	Everyday	Sometimes	No handwashing place	Open fire in compound	No prev inf	No burn	0	0	3	0	37																			Fula
1591G	2018-06-20	16	0	0	0	0	0	0	0	0	Under 1 yr	1	11	Currently breastfeeding	Secondary school	Tap	Outside compound	5 to 10 minds walk	Everyday	Everyday	Never	No handwashing place	Open fire in compound	No prev inf	No burn	1	0	3	0	37																			Mandinka
1592H	2018-06-20	16	0	1	0	0	0	0	0	1	2-3 yrs		5	Not currently breastfeeding	None	Well	Inside compound	Inside compound	Everyday	Everyday	Sometimes	Yes handwashing place	Open fire in compound	No prev inf	No burn	0	0	3	0	37																			Mandinka
1593E	2018-06-20	16	0	1	0	0	0	1	1	0	1-2 yrs		7	Currently breastfeeding	None	Well	Inside compound	Inside compound	Everyday	Everyday	Never	Yes handwashing place	Open fire in compound	One prev inf	No burn	0	0	3	0	37																			Mandinka
1594C	2018-06-20	16	0	1	0	0	0	1	1	0	3-4 yrs	1	7	Not currently breastfeeding	None	Well	Inside compound	Inside compound	Everyday	Everyday	Sometimes	No handwashing place	No open fire	No prev inf	No burn	0	0	3	0	37																			Mandinka
1595A	2018-06-20	16	0	1	0	0	0	0	0	1	2-3 yrs	1	7	Not currently breastfeeding	None	Well	Inside compound	Inside compound	Everyday	Everyday	Sometimes	Yes handwashing place	Open fire in compound	No prev inf	No burn	0	0	3	0	37																			Mandinka
1596K	2018-06-20	16	0	0	0	0	0	0	0	0	Under 1 yr	1	7	Currently breastfeeding	None	Well	Inside compound	Inside compound	Everyday	Everyday	Never	Yes handwashing place	No open fire	No prev inf	No burn	0	0	3	0	37																			Mandinka
1597F	2018-06-22	16	0	0	0	0	0	0	0	0	3-4 yrs	1	4	Not currently breastfeeding	Secondary school	Tap	Inside compound	Inside compound	Everyday	Everyday	Sometimes	Yes handwashing place	Open fire in compound	One prev inf	No burn	0	0	3	0	37																			Mandinka
1598J	2018-06-22	16	0	1	1	0	1	0	0	0	3-4 yrs		6	Not currently breastfeeding	Secondary school	Tap	Inside compound	Inside compound	Everyday	Everyday	Sometimes	Yes handwashing place	No open fire	No prev inf	No burn	0	0	3	0	37																			Other
1599B	2018-06-22	16	0	1	0	0	0	0	0	1	Under 1 yr	1	8	Currently breastfeeding	Arabic only	Well	Inside compound	Inside compound	Everyday	Everyday	Sometimes	No handwashing place	No open fire	One prev inf	No burn	0	0	3	0	37																			Mandinka
1600H	2018-06-22	16	0	0	0	0	0	0	0	0	3-4 yrs	1	8	Not currently breastfeeding	Arabic only	Well	Inside compound	Inside compound	Everyday	Everyday	Sometimes	No handwashing place	No open fire	No prev inf	No burn	0	0	3	0	37																			Mandinka
1601A	2018-06-22	16	0	0	0	0	0	0	0	0	3-4 yrs		8	Not currently breastfeeding	None	Well	Inside compound	Inside compound	Everyday	Everyday	Sometimes	No handwashing place	No open fire	No prev inf	No burn	0	0	3	0	37																			Mandinka
1602K	2018-06-22	16	0	0	0	0	0	0	0	0	1-2 yrs	1	5	Currently breastfeeding	None	Well	Inside compound	Inside compound	Everyday	Everyday	Sometimes	Yes handwashing place	No open fire	No prev inf	No burn	0	0	3	0	37																			Other
1603C	2018-06-22	16	0	1	1	0	1	0	0	1	1-2 yrs	1	10	Currently breastfeeding	None	Well	Outside compound	5 to 10 minds walk	Everyday	Everyday	Sometimes	No handwashing place	Open fire in compound	One prev inf	No burn	0	0	3	0	37																			Mandinka
1604B	2018-06-22	16	0	0	0	0	0	0	0	0	1-2 yrs	1	8	Currently breastfeeding	Secondary school	Tap	Outside compound	Over 10 mins away	Everyday	Everyday	Never	No handwashing place	No open fire	One prev inf	No burn	0	0	3	0	37																			Mandinka
1605F	2018-06-22	16	0	0	0	0	0	0	0	0	1-2 yrs	1	6	Currently breastfeeding	Arabic only	Tap	Outside compound	Over 10 mins away	Everyday	Everyday	Sometimes	No handwashing place	No open fire	More than one prev inf	No burn	0	0	3	0	37																			Fula
1606E	2018-06-22	16	0	0	0	0	0	0	0	0	Under 1 yr	1	8	Currently breastfeeding	None	Tap	Inside compound	Inside compound	Everyday	Everyday	Never	Yes handwashing place	No open fire	No prev inf	No burn	0	0	3	0	37																			Mandinka
1607J	2018-06-22	16	0	0	0	0	0	0	0	0	2-3 yrs	1	6	Not currently breastfeeding	Secondary school	Tap	Inside compound	Inside compound	Everyday	Everyday	Sometimes	Yes handwashing place	Open fire in compound	No prev inf	No burn	0	0	3	0	37																			Mandinka
1608G	2018-06-22	16	0	0	0	0	0	0	0	0	Under 1 yr	1	5	Currently breastfeeding	Secondary school	Tap	Inside compound	Inside compound	Everyday	Everyday	Sometimes	Yes handwashing place	Open fire in compound	No prev inf	No burn	0	0	3	0	37																			Mandinka
1609D	2018-06-22	16	0	0	0	0	0	0	0	0	2-3 yrs		5	Not currently breastfeeding	Arabic only	Tap	Outside compound	5 to 10 minds walk	Everyday	Everyday	Always	No handwashing place	No open fire	No prev inf	No burn	0	0	3	0	37																			Fula
1610J	2018-06-22	16	0	1	0	0	0	0	0	1	Under 1 yr	1	7	Currently breastfeeding	Secondary school	Tap	Inside compound	Inside compound	Everyday	Everyday	Never	No handwashing place	Open fire in compound	One prev inf	No burn	0	0	3	0	37																			Jola
1611K	2018-06-22	16	0	0	0	0	0	0	0	0	3-4 yrs		9	Not currently breastfeeding	Primary school	Tap	Inside compound	Inside compound	Everyday	Everyday	Sometimes	No handwashing place	No open fire	No prev inf	No burn	0	0	3	0	37																			Mandinka
1612E	2018-06-25	16	0	0	0	0	0	0	0	0	2-3 yrs		3	Not currently breastfeeding	None	Tap	Inside compound	Inside compound	Everyday	Everyday	Sometimes	Yes handwashing place	Open fire in compound	No prev inf	No burn	0	0	3	0	37																			Fula
1613F	2018-06-25	16	0	0	0	0	0	0	0	0	1-2 yrs		14	Currently breastfeeding	None	Tap	Inside compound	Inside compound	Everyday	Everyday	Sometimes	No handwashing place	No open fire	No prev inf	No burn	0	0	3	0	37																			Fula
1614D	2018-06-25	16	0	0	0	0	0	0	0	0	Under 1 yr	1	5	Currently breastfeeding	Secondary school	Tap	Inside compound	Inside compound	Everyday	Everyday	Never	Yes handwashing place	No open fire	No prev inf	No burn	0	0	3	0	37																			Mandinka
1615G	2018-06-25	16	0	0	0	0	0	0	0	0	2-3 yrs		28	Not currently breastfeeding	Secondary school	Tap	Inside compound	Inside compound	Everyday	Everyday	Sometimes	No handwashing place	No open fire	No prev inf	No burn	0	0	3	0	37																			Wolof
1616C	2018-06-25	16	0	0	0	0	0	0	0	0	3-4 yrs	1	4	Not currently breastfeeding	None	Tap	Outside compound	Less than 5 mins walk	Everyday	Everyday	Sometimes	No handwashing place	Open fire in compound	More than one prev inf	No burn	0	0	3	0	37																			Mandinka
1617A	2018-06-25	16	0	0	0	0	0	0	0	0	Under 1 yr	1	4	Currently breastfeeding	Secondary school	Well	Outside compound	Over 10 mins away	Everyday	Everyday	Never	No handwashing place	No open fire	No prev inf	No burn	0	0	3	0	37																			Jola
1618B	2018-06-25	16	0	1	1	0	1	0	0	0	Under 1 yr	1	4	Currently breastfeeding	Primary school	Tap	Inside compound	Inside compound	Everyday	Everyday	Never	Yes handwashing place	No open fire	No prev inf	No burn	0	0	3	0	37																			Fula
1619H	2018-06-25	16	0	1	1	0	1	0	0	0	3-4 yrs		8	Not currently breastfeeding	Primary school	Tap	Outside compound	Over 10 mins away	Everyday	Everyday	Never	Yes handwashing place	No open fire	One prev inf	No burn	0	0	3	0	37																			Fula
1620D	2018-06-25	16	0	0	0	0	0	0	0	0	2-3 yrs		5	Not currently breastfeeding	None	Tap	Outside compound	Over 10 mins away	Everyday	Everyday	Sometimes	No handwashing place	No open fire	No prev inf	No burn	0	0	3	0	37																			Fula
1621G	2018-06-25	16	0	0	0	0	0	0	0	0	2-3 yrs	1	13	Not currently breastfeeding	Secondary school	Tap	Inside compound	Inside compound	Everyday	Everyday	Sometimes	No handwashing place	No open fire	No prev inf	No burn	0	0	3	0	37																			Mandinka
1622H	2018-06-25	16	0	0	0	0	0	0	0	0	3-4 yrs	1	9	Not currently breastfeeding	Primary school													3	0	37																			Mandinka
1623E	2018-06-25	16	0	0	0	0	0	0	0	0	3-4 yrs		9	Not currently breastfeeding	Secondary school	Tap	Outside compound	Over 10 mins away	Everyday	Everyday	Sometimes	No handwashing place	No open fire	No prev inf	No burn	0	0	3	0	37																			Mandinka
1624C	2018-06-25	16	0	0	0	0	0	0	0	0	3-4 yrs		9	Not currently breastfeeding	None	Well	Inside compound	Inside compound	Everyday	Everyday	Never	No handwashing place	No open fire	One prev inf	No burn	0	0	3	0	37																			Fula
1625A	2018-06-25	16	0	0	0	0	0	0	0	0	3-4 yrs		9	Not currently breastfeeding	Secondary school	Tap	Outside compound	Over 10 mins away	Everyday	Everyday	Sometimes	No handwashing place	No open fire	One prev inf	No burn	0	0	3	0	37																			Mandinka
1626K	2018-06-25	16	0	0	0	0	0	0	0	0	2-3 yrs		9	Not currently breastfeeding	Secondary school	Tap	Outside compound	Over 10 mins away	Everyday	Everyday	Sometimes	No handwashing place	No open fire	No prev inf	No burn	0	0	3	0	37																			Mandinka
1627F	2018-06-25	16	0	0	0	0	0	0	0	0	3-4 yrs		8	Not currently breastfeeding	Arabic only	Tap	Inside compound	Inside compound	Everyday	Everyday	Sometimes	No handwashing place	Open fire in compound	One prev inf	No burn	0	0	3	0	37																			Mandinka
1628J	2018-06-25	16	0	1	0	0	0	0	0	1	2-3 yrs		4	Not currently breastfeeding	Secondary school	Tap	Inside compound	Inside compound	Everyday	Everyday	Sometimes	No handwashing place	No open fire	One prev inf	No burn	0	0	3	0	37																			Mandinka
1629B	2018-06-25	16	0	1	1	0	1	0	0	0	1-2 yrs	1	9	Currently breastfeeding	Secondary school	Borehole	Outside compound	5 to 10 minds walk	Everyday	Everyday	Never	No handwashing place	No open fire	More than one prev inf	No burn	0	0	3	0	37																			Wolof
1630A	2018-06-25	16	0	0	0	0	0	0	0	0	2-3 yrs	1	11	Not currently breastfeeding	Secondary school	Borehole	Outside compound	5 to 10 minds walk	Everyday	Everyday	Never	No handwashing place	No open fire	No prev inf	No burn	0	0	3	0	37																			Jola
1631D	2018-06-25	16	0	0	0	0	0	0	0	0	2-3 yrs	1	4	Not currently breastfeeding	Primary school	Tap	Inside compound	Inside compound	Everyday	Everyday	Never	Yes handwashing place	No open fire	No prev inf	No burn	0	0	3	0	37																			Wolof
1632B	2018-06-25	16	0	0	0	0	0	0	0	0	3-4 yrs		6	Not currently breastfeeding	Secondary school	Tap	Inside compound	Inside compound	Everyday	Everyday	Sometimes	No handwashing place	No open fire	One prev inf	No burn	0	0	3	0	37																			Mandinka
1633H	2018-06-26	16	0	0	0	0	0	0	0	0	3-4 yrs	1	8	Not currently breastfeeding	Secondary school	Tap	Inside compound	Inside compound	Everyday	Everyday	Sometimes	Yes handwashing place	Open fire in compound	No prev inf	No burn	0	0	3	0	37																			Mandinka
1634F	2018-06-26	16	0	1	0	0	0	1	1	0	2-3 yrs	1	8	Not currently breastfeeding	Secondary school	Tap	Inside compound	Inside compound	Everyday	Everyday	Sometimes	Yes handwashing place	Open fire in compound	No prev inf	No burn	0	0	3	0	37																			Mandinka
1635K	2018-06-26	16	0	0	0	0	0	0	0	0	Under 1 yr	1	8	Currently breastfeeding	Secondary school	Tap	Inside compound	Inside compound	Not everyday	Everyday	Never	Yes handwashing place	Open fire in compound	No prev inf	No burn	0	0	3	0	37																			Mandinka
1636J	2018-06-26	16	0	0	0	0	0	0	0	0	1-2 yrs		11	Not currently breastfeeding	Secondary school	Tap	Inside compound	Inside compound	Everyday	Everyday	Never	No handwashing place	No open fire	No prev inf	No burn	0	0	3	0	37																			Mandinka
1637G	2018-06-26	16	0	0	0	0	0	0	0	0	3-4 yrs		10	Not currently breastfeeding	Secondary school	Tap	Inside compound	Inside compound	Everyday	Everyday	Never	No handwashing place	No open fire	No prev inf	No burn	0	0	3	0	37																			Other
1638E	2018-06-26	16	0	0	0	0	0	0	0	0	Under 1 yr	1	10	Currently breastfeeding	Secondary school	Tap	Inside compound	Inside compound	Everyday	Everyday	Never	No handwashing place	No open fire	One prev inf	No burn	0	0	3	0	37																			Other
1639C	2018-06-26	16	0	0	0	0	0	0	0	0	1-2 yrs	1	7	Not currently breastfeeding	Secondary school	Tap	Inside compound	Inside compound	Everyday	Everyday	Sometimes	Yes handwashing place	Open fire in compound	No prev inf	Burn	0	0	3	0	37																			Mandinka
1640C	2018-06-26	16	0	0	0	0	0	0	0	0	Under 1 yr	1	5	Currently breastfeeding	None	Tap	Inside compound	Inside compound	Everyday	Everyday	Never	Yes handwashing place	Open fire in compound	No prev inf	No burn	0	0	3	0	37																			Mandinka
1641F	2018-06-26	16	0	0	0	0	0	0	0	0	Under 1 yr	1	8	Currently breastfeeding	Arabic only	Tap	Inside compound	Inside compound	Everyday	Everyday	Sometimes	Yes handwashing place	Open fire in compound	No prev inf	No burn	0	0	3	0	37																			Mandinka
1642J	2018-06-26	16	0	0	0	0	0	0	0	0	Under 1 yr	1	8	Currently breastfeeding	Primary school	Tap	Inside compound	Inside compound	Everyday	Everyday	Sometimes	Yes handwashing place	Open fire in compound	No prev inf	No burn	0	0	3	0	37																			Mandinka
1643B	2018-06-26	16	0	0	0	0	0	0	0	0	3-4 yrs		7	Not currently breastfeeding	Primary school	Tap	Inside compound	Inside compound	Everyday	Everyday	Sometimes	Yes handwashing place	No open fire	No prev inf	No burn	1	1	3	0	37																			Mandinka
1644E	2018-06-26	16	0	0	0	0	0	0	0	0	3-4 yrs	1	7	Not currently breastfeeding	None	Tap	Inside compound	Inside compound	Everyday	Everyday	Sometimes	No handwashing place	No open fire	One prev inf	No burn	0	0	3	0	37																			Fula
1645D	2018-06-26	16	0	0	0	0	0	0	0	0	2-3 yrs	1	15	Not currently breastfeeding	Secondary school	Tap	Inside compound	Inside compound	Everyday	Everyday	Never	No handwashing place	No open fire	One prev inf	No burn	0	0	3	0	37																			Fula
1646G	2018-06-26	16	0	1	0	0	0	0	0	0	3-4 yrs	1	15	Not currently breastfeeding	Secondary school	Tap	Inside compound	Inside compound	Everyday	Everyday	Sometimes	No handwashing place	No open fire	No prev inf	No burn	0	0	3	0	37																			Fula
1647H	2018-06-26	16	0	0	0	0	0	0	0	0	2-3 yrs	1	7	Not currently breastfeeding	Secondary school	Tap	Inside compound	Inside compound	Everyday	Everyday	Sometimes	Yes handwashing place	Open fire in compound	No prev inf	No burn	0	0	3	0	37																			Mandinka
1648K	2018-06-26	16	0	0	0	0	0	0	0	0	2-3 yrs	1	9	Not currently breastfeeding	Primary school	Tap	Inside compound	Inside compound	Everyday	Everyday	Sometimes	No handwashing place	No open fire	No prev inf	No burn	0	0	3	0	37																			Wolof
1649A	2018-06-26	16	0	0	0	0	0	0	0	0	Under 1 yr		9	Currently breastfeeding	Primary school	Tap	Inside compound	Inside compound	Everyday	Everyday	Sometimes	No handwashing place	No open fire	No prev inf	No burn	0	0	3	0	37																			Wolof
1650K	2018-06-26	16	0	0	0	0	0	0	0	0	Under 1 yr	1	8	Currently breastfeeding	Secondary school	Tap	Inside compound	Inside compound	Everyday	Everyday	Sometimes	Yes handwashing place	Open fire in compound	No prev inf	No burn	0	0	3	0	37																			Mandinka
1651E	2018-06-26	16	0	0	0	0	0	0	0	0	Under 1 yr	1	9	Currently breastfeeding	Primary school	Tap	Inside compound	Inside compound	Everyday	Everyday	Sometimes	No handwashing place	No open fire	One prev inf	No burn	0	0	3	0	37																			Wolof
1652D	2018-06-27	13	0	1	0	0	0	0	0	1	2-3 yrs		4	Not currently breastfeeding	Secondary school	Tap	Inside compound	Inside compound	Everyday	Everyday	Sometimes	No handwashing place	No open fire	More than one prev inf	No burn	0	0	4	0	37																			Fula
1653J	2018-06-27	13	0	0	0	0	0	0	0	0	Under 1 yr	1	3	Currently breastfeeding	None	Tap	Inside compound	Inside compound	Everyday	Everyday	Never	No handwashing place	No open fire	No prev inf	No burn	0	0	4	0	37																			Fula
1654G	2018-06-27	13	0	1	0	0	0	0	0	1	3-4 yrs		10	Not currently breastfeeding	Secondary school	Tap	Inside compound	Inside compound	Everyday	Not everyday	Sometimes	Yes handwashing place	No open fire	One prev inf	No burn	1	0	4	0	37																			Wolof
1655B	2018-06-27	13	0	0	0	0	0	0	0	0	3-4 yrs	0	30	Not currently breastfeeding	Secondary school	Well	Inside compound	Inside compound	Everyday	Everyday	Sometimes	No handwashing place	Open fire in compound	One prev inf	No burn	0	0	4	0	37																			Jola
1656H	2018-06-27	13	0	0	0	0	0	0	0	0	1-2 yrs	1	7	Currently breastfeeding	Arabic only	Tap	Inside compound	Inside compound	Everyday	Everyday	Never	No handwashing place	No open fire	No prev inf	No burn	0	0	4	0	37																			Wolof
1657C	2018-06-27	13	0	1	0	0	0	0	0	1	1-2 yrs		4	Not currently breastfeeding	None	Tap	Inside compound	Inside compound	Everyday	Everyday	Never	No handwashing place	No open fire	One prev inf	No burn	0	0	4	0	37																			Mandinka
1658A	2018-06-27	13	0	1	0	0	0	0	0	1	2-3 yrs	1	4	Not currently breastfeeding	Secondary school	Tap	Inside compound	Inside compound	Everyday	Everyday	Sometimes	No handwashing place	No open fire	One prev inf	Burn	0	0	4	0	37																			Mandinka
1659F	2018-06-27	13	0	1	0	0	0	1	1	1	1-2 yrs		8	Currently breastfeeding	None	Tap	Inside compound	Inside compound	Everyday	Everyday	Sometimes	No handwashing place	Open fire in compound	One prev inf	No burn	1	1	4	0	37																			Mandinka
1660B	2018-06-27	13	0	1	0	0	0	1	1	0	3-4 yrs		12	Not currently breastfeeding	Arabic only	Well	Inside compound	Inside compound	Everyday	Everyday	Sometimes	No handwashing place	Open fire in compound	No prev inf	No burn	1	0	4	0	37																			Mandinka
1661H	2018-06-27	13	0	1	1	0	1	0	0	1	Under 1 yr	0	11	Currently breastfeeding	Higher education	Tap	Inside compound	Inside compound	Everyday	Everyday	Never	No handwashing place	No open fire	No prev inf	No burn	0	0	4	0	37																			Mandinka
1662F	2018-06-27	13	0	0	0	0	0	0	0	0	Under 1 yr	0	11	Currently breastfeeding	Higher education	Tap	Inside compound	Inside compound	Everyday	Everyday	Never	No handwashing place	No open fire	No prev inf	No burn	0	0	4	0	37																			Mandinka
1663A	2018-06-27	13	0	0	0	0	0	0	0	0	Under 1 yr	1	3	Currently breastfeeding	Secondary school	Tap	Inside compound	Inside compound	Everyday	Everyday	Never	No handwashing place	No open fire	One prev inf	No burn	0	0	4	0	37																			Mandinka
1664K	2018-06-27	13	0	0	0	0	0	0	0	0	3-4 yrs	1	12	Not currently breastfeeding	Primary school	Tap	Inside compound	Inside compound	Everyday	Everyday	Never	No handwashing place	No open fire	No prev inf	No burn	0	0	4	0	37																			Mandinka
1665J	2018-06-27	13	0	0	0	0	0	0	0	0	3-4 yrs	1	10	Not currently breastfeeding	Secondary school	Tap	Inside compound	Inside compound	Everyday	Not everyday	Sometimes	Yes handwashing place	Open fire in compound	More than one prev inf	Burn	1	0	4	0	37																			Mandinka
1666D	2018-06-27	13	0	1	0	0	0	0	0	1	Under 1 yr	1	9	Currently breastfeeding	Secondary school	Tap	Inside compound	Inside compound	Everyday	Not everyday	Sometimes	Yes handwashing place	No open fire	No prev inf	No burn	0	0	4	0	37																			Mandinka
1667E	2018-06-27	13	0	1	0	0	0	0	0	1	3-4 yrs		19	Not currently breastfeeding	None	Tap	Inside compound	Inside compound	Everyday	Everyday	Always	No handwashing place	No open fire	One prev inf	No burn	0	0	4	0	37																			Mandinka
1668C	2018-06-27	13	0	0	0	0	0	0	0	0	Under 1 yr	1	2	Currently breastfeeding	None	Tap	Inside compound	Inside compound	Everyday	Everyday	Sometimes	Yes handwashing place	Open fire in compound	No prev inf	No burn	0	0	4	0	37																			Other
1669G	2018-06-28	13	1	0	0	0	0	0	0	0	2-3 yrs	0	4	Not currently breastfeeding	Secondary school	Tap	Inside compound	Inside compound	Everyday	Everyday	Always	Yes handwashing place	No open fire	One prev inf	No burn	0	0	4	0	37																			Fula
1670G	2018-06-27	13	0	1	1	0	1	0	0	0	3-4 yrs	1	7	Not currently breastfeeding	Secondary school	Tap	Inside compound	Inside compound	Everyday	Not everyday	Sometimes	No handwashing place	No open fire	One prev inf	No burn	0	0	4	0	37																			Wolof
1671B	2018-06-27	13	0	0	0	0	0	0	0	0	3-4 yrs		8	Not currently breastfeeding	Secondary school	Tap	Inside compound	Inside compound	Everyday	Everyday	Sometimes	No handwashing place	Open fire in compound	No prev inf	No burn	0	0	4	0	37																			Wolof
1672C	2018-06-27	13	0	1	1	0	1	0	0	0	2-3 yrs		8	Not currently breastfeeding	Secondary school	Tap	Inside compound	Inside compound	Everyday	Everyday	Sometimes	No handwashing place	Open fire in compound	More than one prev inf	No burn	1	0	4	0	37																			Other
1673D	2018-06-27	13	0	0	0	0	0	0	0	0	3-4 yrs	1	19	Not currently breastfeeding	Secondary school	Tap	Inside compound	Inside compound	Everyday	Everyday	Never	No handwashing place	No open fire	No prev inf	No burn	0	0	4	0	37																			Wolof
1674A	2018-06-27	13	0	0	0	0	0	0	0	0	2-3 yrs	1	14	Not currently breastfeeding	Secondary school	Tap	Inside compound	Inside compound	Everyday	Everyday	Sometimes	No handwashing place	No open fire	No prev inf	No burn	0	0	4	0	37																			Fula
1675E	2018-06-27	13	0	0	0	0	0	0	0	0	2-3 yrs		15	Not currently breastfeeding	None	Tap	Inside compound	Inside compound	Everyday	Everyday	Sometimes	No handwashing place	No open fire	No prev inf	No burn	0	0	4	0	37																			Mandinka
1676F	2018-06-27	13	0	0	0	0	0	0	0	0	2-3 yrs		19	Not currently breastfeeding	None	Tap	Inside compound	Inside compound	Everyday	Everyday	Sometimes	No handwashing place	No open fire	No prev inf	No burn	0	0	4	0	37																			Fula
1677K	2018-06-27	13	0	0	0	0	0	0	0	0	Under 1 yr	1	18	Currently breastfeeding	None	Tap	Inside compound	Inside compound	Everyday	Everyday	Never	No handwashing place	No open fire	No prev inf	No burn	0	0	4	0	37																			Fula
1678H	2018-06-28	13	1	1	0	0	0	0	0	1	3-4 yrs	1	24	Not currently breastfeeding	None	Well	Inside compound	Inside compound	Everyday	Everyday	Sometimes	Yes handwashing place	Open fire in compound	More than one prev inf	No burn	0	0	4	0	37																			Mandinka
1679J	2018-06-28	13	1	0	0	0	0	0	0	0	1-2 yrs	1	24	Currently breastfeeding	None	Well	Inside compound	Inside compound	Everyday	Everyday	Sometimes	Yes handwashing place	Open fire in compound	No prev inf	Burn	0	0	4	0	37																			Mandinka
1680E	2018-06-28	13	1	1	1	0	1	0	0	0	Under 1 yr	1	24	Currently breastfeeding	None	Well	Inside compound	Inside compound	Everyday	Everyday	Sometimes	Yes handwashing place	Open fire in compound	No prev inf	No burn	0	0	4	0	37																			Mandinka
1681C	2018-06-28	13	1	1	0	0	0	1	1	0	3-4 yrs	1	9	Not currently breastfeeding	Secondary school	Tap	Inside compound	Inside compound	Everyday	Everyday	Sometimes	Yes handwashing place	Open fire in compound	No prev inf	No burn	0	0	4	0	37																			Jola
1683G	2018-06-28	13	1	0	0	0	0	0	0	0	Under 1 yr	0	4	Currently breastfeeding	Secondary school	Tap	Inside compound	Inside compound	Everyday	Everyday	Always	Yes handwashing place	No open fire	One prev inf	No burn	0	0	4	0	37																			Mandinka
1684J	2018-06-28	13	1	0	0	0	0	0	0	0	3-4 yrs	1	9	Not currently breastfeeding	Secondary school	Tap	Inside compound	Inside compound	Everyday	Everyday	Always	No handwashing place	No open fire	No prev inf	No burn	0	0	4	0	37																			Wolof
1685H	2018-06-28	13	1	0	0	0	0	0	0	0	Under 1 yr	1	9	Currently breastfeeding	Secondary school	Tap	Inside compound	Inside compound	Everyday	Everyday	Sometimes	Yes handwashing place	No open fire	No prev inf	No burn	0	0	4	0	37																			Wolof
1686B	2018-06-28	13	1	0	0	0	0	0	0	0	3-4 yrs		9	Not currently breastfeeding	Secondary school	Tap	Inside compound	Inside compound	Everyday	Everyday	Sometimes	No handwashing place	No open fire	No prev inf	No burn	0	0	4	0	37																			Wolof
1687D	2018-06-28	13	1	0	0	0	0	0	0	0	2-3 yrs		8	Not currently breastfeeding	Secondary school	Tap	Inside compound	Inside compound	Everyday	Everyday	Sometimes	No handwashing place	No open fire	No prev inf	No burn	0	0	4	0	37																			Wolof
1688F	2018-06-28	13	1	0	0	0	0	0	0	0	2-3 yrs		12	Currently breastfeeding	Secondary school	Tap	Inside compound	Inside compound	Everyday	Everyday	Never	Yes handwashing place	Open fire in compound	One prev inf	No burn	0	0	4	0	37																			Mandinka
1689K	2018-06-28	13	1	0	0	0	0	0	0	0	Under 1 yr	1	11	Currently breastfeeding	Secondary school	Tap	Inside compound	Inside compound	Everyday	Everyday	Never	No handwashing place	No open fire	No prev inf	No burn	0	0	4	0	37																			Mandinka
1690F	2018-06-28	13	1	0	0	0	0	0	0	0	1-2 yrs	1	5	Not currently breastfeeding	Secondary school	Tap	Inside compound	Inside compound	Everyday	Everyday	Sometimes	Yes handwashing place	Open fire in compound	No prev inf	No burn	0	0	4	0	37																			Mandinka
1691J	2018-06-28	13	1	0	0	0	0	0	0	0	2-3 yrs		7	Not currently breastfeeding	None	Tap	Outside compound	5 to 10 minds walk	Everyday	Everyday	Sometimes	Yes handwashing place	No open fire	No prev inf	No burn	0	0	4	0	37																			Wolof
1692G	2018-06-28	13	1	0	0	0	0	0	0	0	2-3 yrs	1	4	Not currently breastfeeding	Secondary school	Tap	Inside compound	Inside compound	Everyday	Everyday	Sometimes	Yes handwashing place	Open fire in compound	One prev inf	No burn	0	0	4	0	37																			Fula
1693K	2018-06-28	13	1	1	1	0	1	0	0	0	1-2 yrs	1	8	Currently breastfeeding	Secondary school	Tap	Inside compound	Inside compound	Everyday	Everyday	Sometimes	Yes handwashing place	Open fire in compound	One prev inf	No burn	0	0	4	0	37																			Jola
1694H	2018-06-28	13	1	0	0	0	0	0	0	0	3-4 yrs		14	Not currently breastfeeding	Secondary school	Tap	Inside compound	Inside compound	Everyday	Everyday	Always	No handwashing place	No open fire	No prev inf	No burn	0	0	4	0	37																			Mandinka
1695C	2018-06-28	13	1	0	0	0	0	0	0	0	3-4 yrs		5	Not currently breastfeeding	Secondary school	Tap	Inside compound	Inside compound	Everyday	Everyday	Sometimes	Yes handwashing place	Open fire in compound	One prev inf	Burn	0	0	4	0	37																			Other
1696A	2018-06-28	13	1	0	0	0	0	0	0	0	1-2 yrs	1	7	Not currently breastfeeding	Secondary school	Tap	Inside compound	Inside compound	Everyday	Everyday	Sometimes	No handwashing place	No open fire	No prev inf	No burn	0	0	4	0	37																			Mandinka
1697B	2018-06-28	13	1	1	0	0	0	0	0	1	3-4 yrs		7	Not currently breastfeeding	None	Tap	Inside compound	Inside compound	Everyday	Everyday	Sometimes	No handwashing place	No open fire	No prev inf	No burn	0	0	4	0	37																			Mandinka
1698D	2018-06-28	13	1	0	0	0	0	0	0	0	1-2 yrs	1	15	Currently breastfeeding	Secondary school	Tap	Inside compound	Inside compound	Everyday	Everyday	Always	No handwashing place	No open fire	No prev inf	No burn	0	0	4	0	37																			Jola
1699E	2018-06-28	13	1	0	0	0	0	0	0	0	1-2 yrs	1	15	Currently breastfeeding	Secondary school	Tap	Inside compound	Inside compound	Everyday	Everyday	Sometimes	No handwashing place	No open fire	No prev inf	Burn	0	0	4	0	37																			Jola
1700F	2018-06-28	13	1	1	0	0	0	1	1	0	3-4 yrs		7	Not currently breastfeeding	None	Tap	Inside compound	Inside compound	Everyday	Everyday	Sometimes	No handwashing place	No open fire	One prev inf	No burn	0	0	4	0	37																			Other
1701J	2018-06-28	13	1	1	0	0	0	0	0	1	1-2 yrs		8	Not currently breastfeeding	None	Tap	Inside compound	Inside compound	Everyday	Everyday	Sometimes	No handwashing place	No open fire	No prev inf	No burn	0	0	4	0	37																			Other
1702G	2018-06-28	13	1	0	0	0	0	0	0	0	3-4 yrs		7	Not currently breastfeeding	Secondary school	Tap	Inside compound	Inside compound	Everyday	Everyday	Always	No handwashing place	No open fire	One prev inf	No burn	0	0	4	0	37																			Wolof
1703K	2018-06-29	13	1	0	0	0	0	0	0	0	1-2 yrs		4	Not currently breastfeeding	Primary school	Tap	Outside compound	Over 10 mins away	Everyday	Everyday	Never	No handwashing place	No open fire	No prev inf	No burn	0	0	4	0	37																			Mandinka
1704H	2018-06-29	13	1	1	0	0	0	0	0	1	3-4 yrs		10	Not currently breastfeeding	Primary school	Tap	Inside compound	Inside compound	Everyday	Everyday	Sometimes	No handwashing place	No open fire	One prev inf	No burn	0	0	4	0	37																			Mandinka
1705C	2018-06-29	13	1	0	0	0	0	0	0	0	1-2 yrs	1	9	Currently breastfeeding	Primary school	Tap	Inside compound	Inside compound	Everyday	Everyday	Sometimes	No handwashing place	No open fire	No prev inf	No burn	0	0	4	0	37																			Mandinka
1706A	2018-06-29	13	1	0	0	0	0	0	0	0	Under 1 yr		3	Currently breastfeeding	Secondary school	Tap	Inside compound	Inside compound	Everyday	Everyday	Never	No handwashing place	No open fire	No prev inf	No burn	0	0	4	0	37																			Jola
1707B	2018-06-29	13	1	1	0	0	0	0	0	1	1-2 yrs		6	Currently breastfeeding	Primary school	Tap	Outside compound	5 to 10 minds walk	Everyday	Everyday	Never	No handwashing place	Open fire in compound	One prev inf	No burn	0	0	4	0	37																			Mandinka
1708D	2018-06-29	13	1	0	0	0	0	0	0	0	1-2 yrs	1	8	Currently breastfeeding	None	Tap	Outside compound	Over 10 mins away	Everyday	Everyday	Never	No handwashing place	No open fire	No prev inf	No burn	0	0	4	0	37																			Mandinka
1709E	2018-06-29	13	1	0	0	0	0	0	0	0	3-4 yrs		8	Not currently breastfeeding	None	Tap	Outside compound	Over 10 mins away	Everyday	Everyday	Never	No handwashing place	No open fire	No prev inf	No burn	0	0	4	0	37																			Mandinka
1710H	2018-06-29	13	1	0	0	0	0	0	0	0	3-4 yrs		8	Not currently breastfeeding	None	Tap	Outside compound	Over 10 mins away	Everyday	Everyday	Sometimes	No handwashing place	No open fire	No prev inf	No burn	0	0	4	0	37																			Mandinka
1711A	2018-06-29	13	1	1	0	0	0	1	1	0	2-3 yrs		7	Not currently breastfeeding	Primary school	Borehole	Outside compound	5 to 10 minds walk	Everyday	Everyday	Sometimes	No handwashing place	Open fire in compound	One prev inf	No burn	0	0	4	0	37																			Wolof
1712K	2018-06-29	13	1	1	0	0	0	0	0	1	2-3 yrs	1	6	Not currently breastfeeding	Primary school	Borehole	Inside compound	Inside compound	Everyday	Everyday	Sometimes	No handwashing place	Open fire in compound	One prev inf	No burn	0	0	4	0	37																			Wolof
1713C	2018-06-29	13	1	1	1	0	1	0	0	0	Under 1 yr	1	6	Currently breastfeeding	Primary school	Borehole	Outside compound	5 to 10 minds walk	Everyday	Everyday	Never	No handwashing place	Open fire in compound	No prev inf	No burn	0	0	4	0	37																			Wolof
1714B	2018-06-29	13	1	1	1	0	1	0	0	0	Under 1 yr	1	4	Currently breastfeeding	None	Borehole	Outside compound	5 to 10 minds walk	Everyday	Everyday	Never	No handwashing place	No open fire	No prev inf	No burn	0	0	4	0	37																			Wolof
1715F	2018-07-02	20	1	0	0	0	0	0	0	0	3-4 yrs		3	Not currently breastfeeding	None	Tap	Outside compound	Over 10 mins away	Everyday	Everyday	Sometimes	No handwashing place	No open fire	No prev inf	No burn	0	0	5	0	37																			Fula
1716E	2018-06-29	13	1	0	0	0	0	0	0	0	2-3 yrs		6	Not currently breastfeeding	None	Tap	Inside compound	Inside compound	Everyday	Everyday	Never	No handwashing place	No open fire	One prev inf	No burn	0	0	4	0	37																			Jola
1717J	2018-06-29	13	1	0	0	0	0	0	0	0	1-2 yrs	1	4	Not currently breastfeeding	Secondary school	Tap	Inside compound	Inside compound	Everyday	Everyday	Sometimes	No handwashing place	No open fire	No prev inf	No burn	0	0	4	0	37																			Wolof
1718G	2018-06-29	13	1	1	0	1	1	0	1	0	3-4 yrs	1	6	Not currently breastfeeding	None	Tap	Inside compound	Inside compound	Everyday	Everyday	Never	No handwashing place	No open fire	More than one prev inf	No burn	0	0	4	0	37																			Jola
1719D	2018-07-02	13	1	0	0	0	0	0	0	0	Under 1 yr	1	7	Currently breastfeeding	Higher education	Tap	Inside compound	Inside compound	Everyday	Everyday	Always	Yes handwashing place	Open fire in compound	No prev inf	No burn	0	0	4	0	37																			Wolof
1720E	2018-07-02	20	1	0	0	0	0	0	0	0	3-4 yrs		11	Not currently breastfeeding	None	Tap	Outside compound	Less than 5 mins walk	Everyday	Everyday	Sometimes	No handwashing place	Open fire in compound	No prev inf	No burn	0	0	5	0	37																			Fula
1721C	2018-07-02	20	1	0	0	0	0	0	0	0	3-4 yrs		7	Not currently breastfeeding	None	Tap	Outside compound	Less than 5 mins walk	Everyday	Everyday	Sometimes	No handwashing place	No open fire	One prev inf	No burn	0	0	5	0	37																			Fula
1722A	2018-07-02	20	1	0	0	0	0	0	0	0	Under 1 yr	1	5	Currently breastfeeding	None	Tap	Inside compound	Inside compound	Everyday	Everyday	Sometimes	No handwashing place	No open fire	No prev inf	No burn	0	0	5	0	37																			Wolof
1723G	2018-07-02	20	1	0	0	0	0	0	0	0	3-4 yrs		5	Not currently breastfeeding	None	Tap	Inside compound	Inside compound	Everyday	Everyday	Sometimes	No handwashing place	No open fire	One prev inf	No burn	0	0	5	0	37																			Wolof
1724J	2018-07-02	20	1	1	0	0	0	0	0	1	2-3 yrs		6	Not currently breastfeeding	None	Tap	Outside compound	Over 10 mins away	Everyday	Everyday	Sometimes	No handwashing place	No open fire	One prev inf	No burn	0	0	5	0	37																			Jola
1725H	2018-07-02	20	1	0	0	0	0	0	0	0	1-2 yrs	1	15	Currently breastfeeding	Secondary school	Tap	Inside compound	Inside compound	Everyday	Everyday	Never	No handwashing place	No open fire	No prev inf	No burn	0	0	5	0	37																			Mandinka
1726B	2018-07-02	20	1	0	0	0	0	0	0	0	2-3 yrs	0	5	Not currently breastfeeding	Secondary school	Tap	Inside compound	Inside compound	Everyday	Everyday	Always	Yes handwashing place	No open fire	One prev inf	No burn	0	0	5	0	37																			Wolof
1727D	2018-07-02	20	1	1	0	0	0	0	0	1	2-3 yrs	1	5	Not currently breastfeeding	Secondary school	Tap	Inside compound	Inside compound	Everyday	Everyday	Always	Yes handwashing place	No open fire	No prev inf	No burn	0	0	5	0	37																			Mandinka
1728F	2018-07-02	20	1	1	0	0	0	0	0	0	1-2 yrs	1	6	Not currently breastfeeding	Secondary school	Tap	Inside compound	Inside compound	Everyday	Everyday	Always	No handwashing place	No open fire	No prev inf	No burn	0	0	5	0	37																			Other
1729K	2018-07-03	20	1	0	0	0	0	0	0	0	2-3 yrs	0	5	Not currently breastfeeding	None	Tap	Inside compound	Inside compound	Everyday	Everyday	Sometimes	Yes handwashing place	No open fire	No prev inf	No burn	0	0	5	0	37																			Wolof
1730B	2018-07-03	20	1	1	0	0	0	1	1	0	2-3 yrs		4	Not currently breastfeeding	None	Tap	Inside compound	Inside compound	Everyday	Everyday	Never	Yes handwashing place	Open fire in compound	One prev inf	No burn	0	0	5	0	37																			Wolof
1731H	2018-07-03	20	1	1	1	0	1	0	0	0	Under 1 yr	1	11	Currently breastfeeding	None	Tap	Inside compound	Inside compound	Everyday	Everyday	Never	Yes handwashing place	Open fire in compound	No prev inf	No burn	0	0	5	0	37																			Wolof
1732F	2018-07-03	20	1	0	0	0	0	0	0	0	Under 1 yr	1	4	Currently breastfeeding	None	Tap	Inside compound	Inside compound	Everyday	Everyday	Never	No handwashing place	No open fire	No prev inf	No burn	0	0	5	0	37																			Wolof
1733A	2018-07-03	20	1	1	0	0	0	0	0	1	3-4 yrs		5	Not currently breastfeeding	None	Tap	Inside compound	Inside compound	Everyday	Everyday	Sometimes	No handwashing place	No open fire	One prev inf	No burn	0	0	5	0	37																			Mandinka
1734K	2018-07-03	20	1	0	0	0	0	0	0	0	Under 1 yr	1	4	Currently breastfeeding	Higher education	Tap	Inside compound	Inside compound	Everyday	Everyday	Always	No handwashing place	No open fire	No prev inf	No burn	0	0	5	0	37																			Jola
1735J	2018-07-03	20	1	0	0	0	0	0	0	0	1-2 yrs	1	3	Currently breastfeeding	Secondary school	Tap	Inside compound	Inside compound	Everyday	Everyday	Always	No handwashing place	No open fire	No prev inf	No burn	0	0	5	0	37																			Other
1736D	2018-07-03	20	1	0	0	0	0	0	0	0	2-3 yrs	1	4	Not currently breastfeeding	Arabic only	Tap	Inside compound	Inside compound	Everyday	Everyday	Never	No handwashing place	No open fire	No prev inf	No burn	0	0	5	0	37																			Mandinka
1737E	2018-07-03	20	1	0	0	0	0	0	0	0	2-3 yrs		3	Not currently breastfeeding	None	Tap	Inside compound	Inside compound	Everyday	Everyday	Never	Yes handwashing place	Open fire in compound	One prev inf	No burn	0	0	5	0	37																			Wolof
1738C	2018-07-03	20	1	0	0	0	0	0	0	0	2-3 yrs		5	Not currently breastfeeding	None	Tap	Outside compound	5 to 10 minds walk	Everyday	Everyday	Sometimes	Yes handwashing place	No open fire	No prev inf	No burn	0	0	5	0	37																			Fula
1739G	2018-07-03	20	1	0	0	0	0	0	0	0	3-4 yrs		5	Not currently breastfeeding	Secondary school	Tap	Outside compound	5 to 10 minds walk	Everyday	Everyday	Sometimes	Yes handwashing place	Open fire in compound	One prev inf	No burn	0	0	5	0	37																			Fula
1740A	2018-07-03	20	1	0	0	0	0	0	0	0	Under 1 yr	1	5	Currently breastfeeding	None	Tap	Outside compound	Less than 5 mins walk	Everyday	Everyday	Sometimes	Yes handwashing place	Open fire in compound	No prev inf	No burn	0	0	5	0	37																			Wolof
1741D	2018-07-03	20	1	0	0	0	0	0	0	0	1-2 yrs	1	5	Currently breastfeeding	Secondary school	Tap	Inside compound	Inside compound	Everyday	Everyday	Sometimes	No handwashing place	No open fire	One prev inf	No burn	0	0	5	0	37																			Mandinka
1742B	2018-07-03	20	1	0	0	0	0	0	0	0	3-4 yrs	1	4	Not currently breastfeeding	None	Tap	Outside compound	Over 10 mins away	Everyday	Everyday	Sometimes	No handwashing place	No open fire	No prev inf	No burn	0	0	5	0	37																			Fula
1743H	2018-07-03	20	1	0	0	0	0	0	0	0	3-4 yrs	1	3	Not currently breastfeeding	None	Tap	Inside compound	Inside compound	Everyday	Everyday	Always	No handwashing place	No open fire	No prev inf	No burn	0	0	5	0	37																			Mandinka
1744F	2018-07-03	20	1	0	0	0	0	0	0	0	2-3 yrs	1	4	Not currently breastfeeding	Arabic only	Tap	Inside compound	Inside compound	Everyday	Everyday	Always	Yes handwashing place	No open fire	No prev inf	No burn	0	0	5	0	37																			Mandinka
1745K	2018-07-03	20	1	0	0	0	0	0	0	0	2-3 yrs	1	16	Not currently breastfeeding	Arabic only	Tap	Inside compound	Inside compound	Everyday	Everyday	Always	No handwashing place	No open fire	No prev inf	No burn	0	0	5	0	37																			Mandinka
1746J	2018-07-03	20	1	0	0	0	0	0	0	0	Under 1 yr	0	14	Currently breastfeeding	Secondary school	Tap	Inside compound	Inside compound	Everyday	Everyday	Never	No handwashing place	No open fire	No prev inf	No burn	0	0	5	0	37																			Mandinka
1747G	2018-07-03	20	1	0	0	0	0	0	0	0	2-3 yrs	1	4	Currently breastfeeding	Secondary school	Tap	Outside compound	5 to 10 minds walk	Everyday	Everyday	Sometimes	Yes handwashing place	Open fire in compound	One prev inf	No burn	0	0	5	0	37																			Mandinka
1748E	2018-07-03	20	1	0	0	0	0	0	0	0	1-2 yrs	1	7	Not currently breastfeeding	Secondary school	Tap	Inside compound	Inside compound	Everyday	Everyday	Sometimes	Yes handwashing place	Open fire in compound	No prev inf	No burn	0	0	5	0	37																			Serehule
1749C	2018-07-03	20	1	0	0	0	0	0	0	0	2-3 yrs		4	Not currently breastfeeding	Arabic only	Tap	Inside compound	Inside compound	Everyday	Everyday	Always	No handwashing place	No open fire	One prev inf	No burn	0	0	5	0	37																			Mandinka
1750G	2018-07-03	20	1	0	0	0	0	0	0	0	Under 1 yr		5	Currently breastfeeding	Secondary school	Tap	Outside compound	Less than 5 mins walk	Everyday	Everyday	Sometimes	Yes handwashing place	Open fire in compound	No prev inf	No burn	0	0	5	0	37																			Fula
1751B	2018-07-03	20	1	0	0	0	0	0	0	0	3-4 yrs		5	Not currently breastfeeding	Secondary school	Tap	Outside compound	5 to 10 minds walk	Everyday	Everyday	Sometimes	Yes handwashing place	Open fire in compound	No prev inf	No burn	0	0	5	0	37																			Fula
1752C	2018-07-03	20	1	0	0	0	0	0	0	0	1-2 yrs		9	Currently breastfeeding	Secondary school	Well	Inside compound	Inside compound	Everyday	Everyday	Never	No handwashing place	No open fire	No prev inf	No burn	0	0	5	0	37																			Jola
1753D	2018-07-03	20	1	0	0	0	0	0	0	0	1-2 yrs	1	10	Not currently breastfeeding	None	Well	Inside compound	Inside compound	Everyday	Everyday	Never	No handwashing place	No open fire	No prev inf	No burn	0	0	5	0	37																			Jola
1754A	2018-07-03	20	1	0	0	0	0	0	0	0	3-4 yrs		9	Not currently breastfeeding	None	Well	Inside compound	Inside compound	Everyday	Everyday	Always	No handwashing place	No open fire	No prev inf	No burn	0	0	5	0	37																			Jola
1755E	2018-07-04	20	1	0	0	0	0	0	0	0	2-3 yrs	1	10	Not currently breastfeeding	Secondary school	Tap	Inside compound	Inside compound	Everyday	Everyday	Sometimes	Yes handwashing place	Open fire in compound	No prev inf	Burn	0	0	5	0	37																			Jola
1756F	2018-07-04	20	1	0	0	0	0	0	0	0	3-4 yrs	1	7	Not currently breastfeeding	None	Borehole	Inside compound	Inside compound	Everyday	Everyday	Sometimes	Yes handwashing place	Open fire in compound	No prev inf	No burn	0	0	5	0	37																			Mandinka
1757K	2018-07-04	20	1	0	0	0	0	0	0	0	Under 1 yr	1	6	Currently breastfeeding	None	Borehole	Inside compound	Inside compound	Everyday	Everyday	Never	No handwashing place	Open fire in compound	No prev inf	No burn	0	0	5	0	37																			Mandinka
1758H	2018-07-04	17	1	1	1	0	1	0	0	0	Under 1 yr	1	16	Currently breastfeeding	Secondary school	Tap	Inside compound	Inside compound	Everyday	Everyday	Always	No handwashing place	Open fire in compound	No prev inf	No burn	0	0	6	0	37																			Other
1759J	2018-07-04	17	1	0	0	0	0	0	0	0	3-4 yrs		6	Not currently breastfeeding	Secondary school	Tap	Inside compound	Inside compound	Everyday	Everyday	Sometimes	Yes handwashing place	Open fire in compound	One prev inf	No burn	0	0	6	0	37																			Other
1760D	2018-07-04	17	1	0	0	0	0	0	0	0	1-2 yrs	1	6	Currently breastfeeding	Secondary school	Tap	Inside compound	Inside compound	Everyday	Everyday	Sometimes	Yes handwashing place	Open fire in compound	No prev inf	No burn	0	0	6	0	37																			Other
1761G	2018-07-04	17	1	0	0	0	0	0	0	0	2-3 yrs	1	6	Not currently breastfeeding	Secondary school	Tap	Inside compound	Inside compound	Everyday	Everyday	Sometimes	Yes handwashing place	Open fire in compound	No prev inf	No burn	0	0	6	0	37																			Wolof
1762H	2018-07-04	17	1	0	0	0	0	0	0	0	2-3 yrs	1	3	Not currently breastfeeding	Secondary school	Tap	Inside compound	Inside compound	Everyday	Everyday	Sometimes	Yes handwashing place	Open fire in compound	One prev inf	No burn	0	0	6	0	37																			Mandinka
1763E	2018-07-04	17	1	0	0	0	0	0	0	0	Under 1 yr	1	7	Currently breastfeeding	None	Tap	Inside compound	Inside compound	Everyday	Everyday	Sometimes	Yes handwashing place	No open fire	No prev inf	No burn	0	0	6	0	37																			Mandinka
1764C	2018-07-04	17	1	1	0	0	0	1	1	0	3-4 yrs	1	7	Not currently breastfeeding	None	Tap	Inside compound	Inside compound	Everyday	Everyday	Sometimes	Yes handwashing place	Open fire in compound	No prev inf	No burn	0	0	6	0	37																			Mandinka
1765A	2018-07-04	17	1	0	0	0	0	0	0	0	2-3 yrs	1	16	Not currently breastfeeding	Secondary school	Tap	Inside compound	Inside compound	Everyday	Everyday	Always	No handwashing place	No open fire	One prev inf	Burn	0	0	6	0	37																			Mandinka
1766K	2018-07-04	17	1	0	0	0	0	0	0	0	1-2 yrs	1	13	Not currently breastfeeding	Secondary school	Tap	Inside compound	Inside compound	Everyday	Everyday	Always	No handwashing place	No open fire	One prev inf	No burn	0	0	6	0	37																			Mandinka
1767F	2018-07-04	17	1	0	0	0	0	0	0	0	1-2 yrs	1	8	Currently breastfeeding	Primary school	Tap	Inside compound	Inside compound	Everyday	Everyday	Always	No handwashing place	No open fire	No prev inf	No burn	0	0	6	0	37																			Mandinka
1768J	2018-07-04	17	1	0	0	0	0	0	0	0	3-4 yrs	1	5	Not currently breastfeeding	Secondary school	Tap	Inside compound	Inside compound	Everyday	Everyday	Sometimes	Yes handwashing place	Open fire in compound	No prev inf	No burn	0	0	6	0	37																			Wolof
1769B	2018-07-04	17	1	1	1	0	1	0	0	0	1-2 yrs	1	5	Currently breastfeeding	Secondary school	Tap	Inside compound	Inside compound	Everyday	Everyday	Sometimes	Yes handwashing place	Open fire in compound	One prev inf	No burn	0	0	6	0	37																			Wolof
1770C	2018-07-04	17	1	0	0	0	0	0	0	0	1-2 yrs	1	6	Currently breastfeeding	Secondary school	Tap	Inside compound	Inside compound	Everyday	Everyday	Always	No handwashing place	No open fire	No prev inf	No burn	0	0	6	0	37																			Mandinka
1771F	2018-07-04	17	1	0	0	0	0	0	0	0	1-2 yrs	1	7	Currently breastfeeding	Arabic only	Tap	Inside compound	Inside compound	Everyday	Everyday	Always	No handwashing place	No open fire	No prev inf	No burn	0	0	6	0	37																			Mandinka
1772J	2018-07-04	17	1	0	0	0	0	0	0	0	1-2 yrs	1	7	Currently breastfeeding	Arabic only	Tap	Inside compound	Inside compound	Everyday	Everyday	Always	No handwashing place	No open fire	No prev inf	No burn	0	0	6	0	37																			Mandinka
1773B	2018-07-04	17	1	0	0	0	0	0	0	0	3-4 yrs	1	8	Not currently breastfeeding	Primary school	Tap	Inside compound	Inside compound	Everyday	Everyday	Always	No handwashing place	No open fire	No prev inf	No burn	0	0	6	0	37																			Mandinka
1774E	2018-07-04	17	1	0	0	0	0	0	0	0	3-4 yrs		5	Not currently breastfeeding	Primary school	Tap	Inside compound	Inside compound	Everyday	Everyday	Always	No handwashing place	No open fire	One prev inf	No burn	0	0	6	0	37																			Mandinka
1775D	2018-07-04	17	1	0	0	0	0	0	0	0	3-4 yrs		13	Not currently breastfeeding	Secondary school	Tap	Inside compound	Inside compound	Everyday	Everyday	Always	No handwashing place	No open fire	No prev inf	No burn	0	0	6	0	37																			Mandinka
1776G	2018-07-05	17	1	0	0	0	0	0	0	0	3-4 yrs		4	Not currently breastfeeding	Secondary school	Tap	Inside compound	Inside compound	Everyday	Everyday	Always	No handwashing place	No open fire	One prev inf	No burn	0	0	6	0	37																			Mandinka
1777H	2018-07-05	17	1	0	0	0	0	0	0	0	3-4 yrs	1	21	Not currently breastfeeding	Secondary school	Tap	Inside compound	Inside compound	Everyday	Everyday	Never	No handwashing place	No open fire	One prev inf	No burn	0	0	6	0	37																			Mandinka
1778K	2018-07-05	17	1	0	0	0	0	0	0	0	1-2 yrs	1	21	Currently breastfeeding	Secondary school	Tap	Inside compound	Inside compound	Everyday	Everyday	Always	No handwashing place	No open fire	No prev inf	No burn	0	0	6	0	37																			Mandinka
1779A	2018-07-05	17	1	1	0	0	0	1	1	0	2-3 yrs	1	4	Not currently breastfeeding	Secondary school	Tap	Inside compound	Inside compound	Not everyday	Everyday	Sometimes	No handwashing place	Open fire in compound	One prev inf	No burn	0	1	6	0	37																			Mandinka
1780J	2018-07-05	17	1	0	0	0	0	0	0	0	Under 1 yr	1	4	Currently breastfeeding	Secondary school	Tap	Inside compound	Inside compound	Not everyday	Everyday	Never	No handwashing place	Open fire in compound	No prev inf	No burn	0	0	6	0	37																			Mandinka
1781K	2018-07-05	17	1	0	0	0	0	0	0	0	3-4 yrs	1	4	Not currently breastfeeding	Secondary school	Tap	Inside compound	Inside compound	Everyday	Everyday	Sometimes	No handwashing place	Open fire in compound	No prev inf	No burn	0	0	6	0	37																			Mandinka
1782E	2018-07-05	17	1	1	0	0	0	1	1	0	3-4 yrs	1	3	Not currently breastfeeding	Secondary school	Tap	Inside compound	Inside compound	Everyday	Everyday	Sometimes	No handwashing place	Open fire in compound	No prev inf	No burn	0	0	6	0	37																			Mandinka
1783F	2018-07-05	17	1	1	1	0	1	0	0	0	3-4 yrs		11	Not currently breastfeeding	Primary school	Tap	Inside compound	Inside compound	Everyday	Everyday	Sometimes	No handwashing place	Open fire in compound	One prev inf	Burn	0	0	6	0	37																			Mandinka
1784D	2018-07-05	17	1	1	1	0	1	1	1	0	1-2 yrs	1	7	Not currently breastfeeding	Secondary school	Tap	Inside compound	Inside compound	Everyday	Everyday	Sometimes	Yes handwashing place	Open fire in compound	No prev inf	No burn	0	0	6	0	37																			Mandinka
1785G	2018-07-05	17	1	1	1	0	1	0	0	0	1-2 yrs		4	Currently breastfeeding	Secondary school	Tap	Inside compound	Inside compound	Everyday	Everyday	Sometimes	Yes handwashing place	Open fire in compound	No prev inf	No burn	0	0	6	0	37																			Fula
1786C	2018-07-05	17	1	1	1	0	1	0	0	0	Under 1 yr	1	3	Currently breastfeeding	Secondary school	Tap	Inside compound	Inside compound	Not everyday	Everyday	Never	Yes handwashing place	Open fire in compound	No prev inf	No burn	0	0	6	0	37																			Fula
1787A	2018-07-05	17	1	0	0	0	0	0	0	0	3-4 yrs	1	7	Not currently breastfeeding	None	Tap	Inside compound	Inside compound	Everyday	Everyday	Sometimes	Yes handwashing place	Open fire in compound	One prev inf	No burn	0	0	6	0	37																			Fula
1788B	2018-07-05	17	1	0	0	0	0	0	0	0	3-4 yrs		23	Not currently breastfeeding	Secondary school	Tap	Inside compound	Inside compound	Everyday	Everyday	Always	No handwashing place	No open fire	No prev inf	No burn	0	0	6	0	37																			Mandinka
1789H	2018-07-05	17	1	0	0	0	0	0	0	0	2-3 yrs	1	5	Not currently breastfeeding	Secondary school	Tap	Inside compound	Inside compound	Everyday	Everyday	Never	No handwashing place	No open fire	No prev inf	No burn	0	0	6	0	37																			Mandinka
1790K	2018-07-05	17	1	0	0	0	0	0	0	0	3-4 yrs	1	4	Not currently breastfeeding	Primary school	Tap	Inside compound	Inside compound	Everyday	Everyday	Always	No handwashing place	No open fire	No prev inf	No burn	0	0	6	0	37																			Mandinka
1791E	2018-07-05	17	1	0	0	0	0	0	0	0	3-4 yrs	1	12	Not currently breastfeeding	Secondary school	Tap	Inside compound	Inside compound	Everyday	Everyday	Always	No handwashing place	No open fire	No prev inf	No burn	0	0	6	0	37																			Mandinka
1792D	2018-07-05	17	1	0	0	0	0	0	0	0	3-4 yrs	1	12	Not currently breastfeeding	Secondary school	Tap	Inside compound	Inside compound	Everyday	Everyday	Always	Yes handwashing place	No open fire	No prev inf	No burn	0	0	6	0	37																			Mandinka
1793J	2018-07-05	17	1	1	1	0	1	0	0	0	Under 1 yr	1	7	Currently breastfeeding	None	Tap	Inside compound	Inside compound	Everyday	Everyday	Never	Yes handwashing place	No open fire	No prev inf	No burn	0	0	6	0	37																			Fula
1794G	2018-07-05	17	1	0	0	0	0	0	0	0	Under 1 yr		3	Currently breastfeeding	None	Tap	Inside compound	Inside compound	Everyday	Everyday	Never	Yes handwashing place	Open fire in compound	No prev inf	No burn	0	0	6	0	37																			Mandinka
1795B	2018-07-06	17	1	0	0	0	0	0	0	0	Under 1 yr	1	5	Currently breastfeeding	Arabic only	Tap	Inside compound	Inside compound	Everyday	Everyday	Never	Yes handwashing place	Open fire in compound	No prev inf	No burn	0	0	6	0	37																			Mandinka
1796H	2018-07-06	17	1	0	0	0	0	0	0	0	Under 1 yr	1	7	Currently breastfeeding	Secondary school	Tap	Inside compound	Inside compound	Everyday	Everyday	Never	Yes handwashing place	Open fire in compound	No prev inf	No burn	0	0	6	0	37																			Mandinka
1797C	2018-07-06	17	1	0	0	0	0	0	0	0	3-4 yrs	1	6	Not currently breastfeeding	Secondary school	Tap	Inside compound	Inside compound	Everyday	Everyday	Sometimes	Yes handwashing place	Open fire in compound	No prev inf	No burn	0	0	6	0	37																			Mandinka
1798A	2018-07-06	17	1	0	0	0	0	0	0	0	1-2 yrs	1	5	Currently breastfeeding	Secondary school	Tap	Inside compound	Inside compound	Everyday	Everyday	Sometimes	Yes handwashing place	Open fire in compound	No prev inf	No burn	0	0	6	0	37																			Mandinka
1799F	2018-07-05	17	1	0	0	0	0	0	0	0	3-4 yrs		5	Not currently breastfeeding	Secondary school	Tap	Inside compound	Inside compound	Everyday	Everyday	Sometimes	No handwashing place	No open fire	No prev inf	No burn	0	0	6	0	37																			Mandinka
1800G	2018-07-05	17	1	0	0	0	0	0	0	0	1-2 yrs	0	3	Currently breastfeeding	Secondary school	Tap	Inside compound	Inside compound	Everyday	Everyday	Sometimes	No handwashing place	No open fire	No prev inf	No burn	0	0	6	0	37																			Mandinka
1801B	2018-07-05	17	1	0	0	0	0	0	0	0	3-4 yrs	1	3	Not currently breastfeeding	Secondary school	Tap	Outside compound	5 to 10 minds walk	Everyday	Everyday	Sometimes	No handwashing place	No open fire	One prev inf	No burn	0	0	6	0	37																			Mandinka
1802C	2018-07-05	17	1	0	0	0	0	0	0	0	3-4 yrs	1	3	Not currently breastfeeding	Primary school	Tap	Inside compound	Inside compound	Everyday	Everyday	Sometimes	No handwashing place	No open fire	No prev inf	Burn	0	0	6	0	37																			Mandinka
1803D	2018-07-05	17	1	0	0	0	0	0	0	0	3-4 yrs	1	4	Not currently breastfeeding	None	Tap	Inside compound	Inside compound	Everyday	Everyday	Never	No handwashing place	No open fire	No prev inf	No burn	0	0	6	0	37																			Fula
1804A	2018-07-05	17	1	0	0	0	0	0	0	0	1-2 yrs	1	4	Currently breastfeeding	None	Tap	Inside compound	Inside compound	Everyday	Everyday	Never	No handwashing place	No open fire	No prev inf	No burn	0	0	6	0	37																			Fula
1805E	2018-07-05	17	1	1	0	0	0	0	0	1	3-4 yrs	1	7	Not currently breastfeeding	Secondary school	Tap	Inside compound	Inside compound	Everyday	Everyday	Sometimes	No handwashing place	No open fire	One prev inf	No burn	0	0	6	0	37																			Mandinka
1806F	2018-07-05	17	1	0	0	0	0	0	0	0	Under 1 yr	1	12	Currently breastfeeding	Secondary school	Tap	Inside compound	Inside compound	Everyday	Everyday	Never	No handwashing place	No open fire	No prev inf	No burn	0	0	6	0	37																			Mandinka
1807K	2018-07-06	17	1	0	0	0	0	0	0	0	2-3 yrs	0	8	Not currently breastfeeding	Secondary school	Tap	Inside compound	Inside compound	Everyday	Everyday	Always	Yes handwashing place	Open fire in compound	No prev inf	No burn	0	0	6	0	37																			Other
1808H	2018-07-06	17	1	1	0	0	0	0	0	1	3-4 yrs	1	5	Not currently breastfeeding	Primary school	Tap	Outside compound	Over 10 mins away	Everyday	Everyday	Always	No handwashing place	No open fire	One prev inf	No burn	0	0	6	0	37																			Mandinka
1809J	2018-07-06	17	1	0	0	0	0	0	0	0	3-4 yrs	1	5	Not currently breastfeeding	Secondary school	Tap	Inside compound	Inside compound	Everyday	Everyday	Sometimes	Yes handwashing place	Open fire in compound	No prev inf	No burn	0	0	6	0	37																			Mandinka
1810E	2018-07-06	17	1	1	0	0	0	0	0	1	3-4 yrs		5	Not currently breastfeeding	Secondary school	Tap	Inside compound	Inside compound	Everyday	Everyday	Sometimes	Yes handwashing place	No open fire	No prev inf	No burn	0	0	6	0	37																			Mandinka
1811C	2018-07-06	17	1	0	0	0	0	0	0	0	2-3 yrs		6	Not currently breastfeeding	Secondary school	Tap	Inside compound	Inside compound	Everyday	Everyday	Sometimes	No handwashing place	Open fire in compound	No prev inf	No burn	0	0	6	0	37																			Mandinka
1812A	2018-07-06	17	1	1	1	0	1	0	0	0	3-4 yrs		4	Not currently breastfeeding	Secondary school	Tap	Inside compound	Inside compound	Everyday	Everyday	Sometimes	Yes handwashing place	Open fire in compound	No prev inf	No burn	0	0	6	0	37																			Wolof
1813G	2018-07-06	17	1	1	1	0	1	0	0	0	Under 1 yr	0	4	Currently breastfeeding	Secondary school	Tap	Inside compound	Inside compound	Everyday	Everyday	Sometimes	Yes handwashing place	Open fire in compound	No prev inf	No burn	0	0	6	0	37																			Wolof
1814J	2018-07-06	17	1	1	0	0	0	0	0	1	3-4 yrs	1	18	Not currently breastfeeding	None	Tap	Inside compound	Inside compound	Everyday	Everyday	Always	No handwashing place	No open fire	One prev inf	No burn	1	0	6	0	37																			Fula
1815H	2018-07-09	17	1	0	0	0	0	0	0	0	Under 1 yr	1	8	Currently breastfeeding	Secondary school	Tap	Inside compound	Inside compound	Not everyday	Everyday	Never	Yes handwashing place	Open fire in compound	No prev inf	No burn	0	0	6	0	37																			Mandinka
1816B	2018-07-09	17	1	0	0	0	0	0	0	0	3-4 yrs		8	Not currently breastfeeding	Secondary school	Tap	Inside compound	Inside compound	Everyday	Everyday	Sometimes	Yes handwashing place	Open fire in compound	No prev inf	No burn	0	0	6	0	37																			Mandinka
1817D	2018-07-09	17	1	0	0	0	0	0	0	0	3-4 yrs		9	Not currently breastfeeding	Primary school	Tap	Inside compound	Inside compound	Everyday	Everyday	Sometimes	Yes handwashing place	No open fire	No prev inf	No burn	0	0	6	0	37																			Fula
1818F	2018-07-09	17	1	0	0	0	0	0	0	0	3-4 yrs		8	Not currently breastfeeding	Primary school	Tap	Outside compound	5 to 10 minds walk	Everyday	Everyday	Sometimes	Yes handwashing place	Open fire in compound	No prev inf	Burn	0	0	6	0	37																			Mandinka
1819K	2018-07-09	17	1	0	0	0	0	0	0	0	2-3 yrs	1	8	Not currently breastfeeding	None	Tap	Outside compound	5 to 10 minds walk	Everyday	Everyday	Sometimes	Yes handwashing place	Open fire in compound	No prev inf	No burn	0	0	6	0	37																			Other
1820A	2018-07-09	17	1	0	0	0	0	0	0	0	2-3 yrs	1	9	Not currently breastfeeding	Arabic only	Tap	Outside compound	5 to 10 minds walk	Everyday	Everyday	Sometimes	Yes handwashing place	Open fire in compound	No prev inf	Burn	0	0	6	0	37																			Mandinka
1821D	2018-07-09	17	1	0	0	0	0	0	0	0	3-4 yrs	1	8	Not currently breastfeeding	Secondary school	Tap	Outside compound	5 to 10 minds walk	Everyday	Everyday	Sometimes	Yes handwashing place	Open fire in compound	No prev inf	No burn	0	0	6	0	37																			Mandinka
1822B	2018-07-09	17	1	1	0	0	0	1	1	0	1-2 yrs	1	5	Not currently breastfeeding	Secondary school	Tap	Inside compound	Inside compound	Everyday	Everyday	Sometimes	Yes handwashing place	Open fire in compound	No prev inf	No burn	0	0	6	0	37																			Mandinka
1823H	2018-07-09	17	1	1	0	0	0	0	0	1	1-2 yrs	0	4	Currently breastfeeding	Secondary school	Tap	Inside compound	Inside compound	Everyday	Everyday	Never	Yes handwashing place	Open fire in compound	No prev inf	No burn	0	0	6	0	37																			Mandinka
1824F	2018-07-09	17	1	0	0	0	0	0	0	0	Under 1 yr	1	8	Currently breastfeeding	Secondary school	Tap	Inside compound	Inside compound	Everyday	Everyday	Sometimes	Yes handwashing place	Open fire in compound	No prev inf	No burn	0	0	6	0	37																			Mandinka
1825K	2018-07-09	17	1	1	0	0	0	1	1	0	1-2 yrs	1	16	Currently breastfeeding	None	Tap	Inside compound	Inside compound	Everyday	Everyday	Never	Yes handwashing place	No open fire	No prev inf	No burn	0	0	6	0	37																			Mandinka
1826J	2018-07-09	17	1	0	0	0	0	0	0	0	1-2 yrs	1	13	Currently breastfeeding	None	Tap	Inside compound	Inside compound	Everyday	Everyday	Never	Yes handwashing place	No open fire	No prev inf	No burn	0	0	6	0	37																			Mandinka
1827G	2018-07-09	17	1	0	0	0	0	0	0	0	1-2 yrs	1	18	Currently breastfeeding	Secondary school	Tap	Inside compound	Inside compound	Everyday	Everyday	Never	Yes handwashing place	Open fire in compound	No prev inf	No burn	0	0	6	0	37																			Mandinka
1828E	2018-07-09	17	1	1	0	0	0	1	1	0	1-2 yrs	1	3	Not currently breastfeeding	Primary school	Tap	Inside compound	Inside compound	Everyday	Everyday	Never	Yes handwashing place	Open fire in compound	No prev inf	No burn	0	0	6	0	37																			Mandinka
1829C	2018-07-09	17	1	0	0	0	0	0	0	0	2-3 yrs	1	4	Not currently breastfeeding	Secondary school	Tap	Inside compound	Inside compound	Everyday	Everyday	Never	Yes handwashing place	Open fire in compound	No prev inf	No burn	0	0	6	0	37																			Mandinka
1830F	2018-07-09	17	1	1	0	0	0	1	1	0	2-3 yrs	0	6	Not currently breastfeeding	Secondary school	Tap	Inside compound	Inside compound	Everyday	Everyday	Sometimes	Yes handwashing place	Open fire in compound	No prev inf	No burn	0	0	6	0	37																			Other
1831J	2018-07-09	17	1	1	0	0	0	1	1	0	2-3 yrs	1	6	Not currently breastfeeding	Secondary school	Tap	Inside compound	Inside compound	Everyday	Everyday	Never	No handwashing place	No open fire	No prev inf	Burn	0	0	6	0	37																			Other
1832G	2018-07-10	17	1	0	0	0	0	0	0	0	1-2 yrs	1	5	Currently breastfeeding	Secondary school	Tap	Inside compound	Inside compound	Everyday	Everyday	Sometimes	Yes handwashing place	Open fire in compound	One prev inf	No burn	0	0	6	0	37																			Mandinka
1833K	2018-07-10	17	1	0	0	0	0	0	0	0	3-4 yrs	1	3	Not currently breastfeeding	Secondary school	Tap	Inside compound	Inside compound	Everyday	Everyday	Sometimes	Yes handwashing place	Open fire in compound	One prev inf	No burn	0	0	6	0	37																			Mandinka
1834H	2018-07-10	17	1	1	0	0	0	1	1	0	1-2 yrs	1	8	Not currently breastfeeding	Secondary school	Tap	Inside compound	Inside compound	Everyday	Everyday	Sometimes	Yes handwashing place	Open fire in compound	One prev inf	No burn	0	0	6	0	37																			Mandinka
1835C	2018-07-10	17	1	1	1	0	1	0	0	0	2-3 yrs	1	3	Not currently breastfeeding	Secondary school	Tap	Outside compound	Over 10 mins away	Everyday	Everyday	Sometimes	Yes handwashing place	Open fire in compound	More than one prev inf	No burn	0	0	6	0	37																			Mandinka
1836A	2018-07-10	17	1	0	0	0	0	0	0	0	1-2 yrs	1	3	Currently breastfeeding	Secondary school	Tap	Inside compound	Inside compound	Everyday	Everyday	Sometimes	Yes handwashing place	Open fire in compound	No prev inf	No burn	0	0	6	0	37																			Mandinka
1838D	2018-07-10	17	1	1	1	0	1	0	0	0	2-3 yrs	1	17	Not currently breastfeeding	Primary school	Tap	Outside compound	Over 10 mins away	Everyday	Everyday	Sometimes	No handwashing place	No open fire	One prev inf	No burn	0	0	6	0	37																			Mandinka
1839E	2018-07-10	17	1	1	1	0	1	0	0	0	3-4 yrs	1	19	Not currently breastfeeding	Secondary school	Tap	Outside compound	Over 10 mins away	Everyday	Everyday	Never	No handwashing place	No open fire	One prev inf	No burn	0	0	6	0	37																			Mandinka
1840K	2018-07-10	17	1	1	1	0	1	0	0	0	1-2 yrs	1	19	Currently breastfeeding	Secondary school	Tap	Outside compound	Over 10 mins away	Everyday	Everyday	Sometimes	No handwashing place	No open fire	One prev inf	No burn	0	0	6	0	37																			Mandinka
1841E	2018-07-10	17	1	1	0	0	0	0	0	0	2-3 yrs	1	5	Not currently breastfeeding	Primary school	Tap	Outside compound	Over 10 mins away	Everyday	Everyday	Always	No handwashing place	No open fire	One prev inf	No burn	0	0	6	0	37																			Mandinka
1842D	2018-07-10	17	1	0	0	0	0	0	0	0	2-3 yrs	1	18	Not currently breastfeeding	None	Tap	Inside compound	Inside compound	Everyday	Everyday	Always	No handwashing place	No open fire	One prev inf	No burn	0	0	6	0	37																			Mandinka
1843J	2018-07-10	17	1	0	0	0	0	0	0	0	3-4 yrs	1	22	Not currently breastfeeding	Primary school	Tap	Inside compound	Inside compound	Everyday	Everyday	Always	No handwashing place	No open fire	No prev inf	No burn	0	0	6	0	37																			Mandinka
1844G	2018-07-10	17	1	1	1	0	1	0	0	0	Under 1 yr	1	6	Currently breastfeeding	Primary school	Tap	Outside compound	Over 10 mins away	Everyday	Everyday	Never	No handwashing place	No open fire	No prev inf	No burn	0	0	6	0	37																			Mandinka
1845B	2018-07-10	17	1	0	0	0	0	0	0	0	Under 1 yr	1	11	Currently breastfeeding	Primary school	Tap	Inside compound	Inside compound	Everyday	Everyday	Never	No handwashing place	No open fire	No prev inf	No burn	0	0	6	0	37																			Mandinka
1846H	2018-07-10	17	1	1	0	0	0	0	0	1	Under 1 yr	0	6	Currently breastfeeding	Primary school	Tap	Inside compound	Inside compound	Everyday	Everyday	Never	No handwashing place	No open fire	No prev inf	No burn	0	0	6	0	37																			Mandinka
1847C	2018-07-10	17	1	1	0	0	0	0	0	1	3-4 yrs	1	7	Not currently breastfeeding	Primary school	Tap	Inside compound	Inside compound	Everyday	Everyday	Sometimes	No handwashing place	No open fire	One prev inf	No burn	0	0	6	0	37																			Mandinka
1848A	2018-07-10	17	1	0	0	0	0	0	0	0	3-4 yrs	1	4	Not currently breastfeeding	None	Tap	Outside compound	Over 10 mins away	Everyday	Everyday	Always	No handwashing place	No open fire	No prev inf	No burn	0	0	6	0	37																			Mandinka
1849F	2018-07-10	17	1	0	0	0	0	0	0	0	3-4 yrs		5	Not currently breastfeeding	Secondary school	Tap	Inside compound	Inside compound	Everyday	Everyday	Always	No handwashing place	No open fire	No prev inf	No burn	0	0	6	0	37																			Mandinka
1850J	2018-07-10	17	1	0	0	0	0	0	0	0	1-2 yrs	1	5	Currently breastfeeding	None	Tap	Inside compound	Inside compound	Everyday	Everyday	Sometimes	Yes handwashing place	Open fire in compound	One prev inf	No burn	0	0	6	0	37																			Other
1851K	2018-07-10	17	1	0	0	0	0	0	0	0	3-4 yrs	1	6	Not currently breastfeeding	Primary school	Tap	Outside compound	5 to 10 minds walk	Everyday	Everyday	Sometimes	Yes handwashing place	Open fire in compound	No prev inf	No burn	0	0	6	0	37																			Mandinka
1852E	2018-07-10	17	1	1	1	0	1	1	1	0	Under 1 yr	1	8	Currently breastfeeding	Secondary school	Tap	Outside compound	5 to 10 minds walk	Everyday	Everyday	Sometimes	Yes handwashing place	Open fire in compound	No prev inf	No burn	0	0	6	0	37																			Mandinka
1853F	2018-07-10	17	1	0	0	0	0	0	0	0	2-3 yrs	1	4	Not currently breastfeeding	None	Tap	Outside compound	5 to 10 minds walk	Everyday	Everyday	Sometimes	Yes handwashing place	No open fire	No prev inf	Burn	0	0	6	0	37																			Mandinka
1854D	2018-07-10	17	1	1	0	0	0	1	1	0	2-3 yrs	1	6	Not currently breastfeeding	Secondary school	Tap	Inside compound	Inside compound	Everyday	Everyday	Sometimes	Yes handwashing place	Open fire in compound	No prev inf	No burn	0	0	6	0	37																			Mandinka
1855G	2018-07-10	17	1	0	0	0	0	0	0	0	2-3 yrs		5	Not currently breastfeeding	Primary school	Tap	Outside compound	5 to 10 minds walk	Everyday	Everyday	Sometimes	No handwashing place	No open fire	No prev inf	No burn	0	0	6	0	37																			Mandinka
1856C	2018-07-11	17	1	0	0	0	0	0	0	0	Under 1 yr	1	13	Currently breastfeeding	None	Tap	Outside compound	Over 10 mins away	Everyday	Everyday	Never	No handwashing place	No open fire	No prev inf	No burn	0	0	6	0	37																			Mandinka
1857A	2018-07-11	17	1	1	0	0	0	0	0	1	3-4 yrs		6	Not currently breastfeeding	Secondary school	Tap	Inside compound	Inside compound	Everyday	Everyday	Sometimes	Yes handwashing place	Open fire in compound	No prev inf	No burn	0	0	6	0	37																			Mandinka
1858B	2018-07-11	17	1	0	0	0	0	0	0	0	Under 1 yr	1	9	Currently breastfeeding	Secondary school	Tap	Inside compound	Inside compound	Everyday	Everyday	Sometimes	No handwashing place	No open fire	No prev inf	No burn	0	0	6	0	37																			Jola
1859H	2018-07-11	17	1	1	0	0	0	0	0	0	3-4 yrs	1	14	Not currently breastfeeding	None	Tap	Outside compound	Over 10 mins away	Everyday	Everyday	Sometimes	No handwashing place	No open fire	No prev inf	No burn	0	0	6	0	37																			Mandinka
1860H	2018-07-11	17	1	0	0	0	0	0	0	0	Under 1 yr	1	3	Currently breastfeeding	Secondary school	Tap	Outside compound	5 to 10 minds walk	Everyday	Everyday	Sometimes	Yes handwashing place	Open fire in compound	One prev inf	Burn	0	0	6	0	37																			Mandinka
1861A	2018-07-11	17	1	0	0	0	0	0	0	0	Under 1 yr	1	7	Currently breastfeeding	Secondary school	Tap	Outside compound	5 to 10 minds walk	Everyday	Everyday	Sometimes	Yes handwashing place	Open fire in compound	No prev inf	No burn	0	0	6	0	37																			Mandinka
1862K	2018-07-11	17	1	0	0	0	0	0	0	0	2-3 yrs	1	4	Not currently breastfeeding	Secondary school	Tap	Outside compound	Over 10 mins away	Everyday	Everyday	Never	No handwashing place	No open fire	One prev inf	No burn	0	0	6	0	37																			Mandinka
1863C	2018-07-11	17	1	0	0	0	0	0	0	0	3-4 yrs		4	Not currently breastfeeding	Secondary school	Tap	Outside compound	Over 10 mins away	Everyday	Everyday	Sometimes	No handwashing place	No open fire	No prev inf	No burn	0	0	6	0	37																			Mandinka
1864B	2018-07-11	17	1	0	0	0	0	0	0	0	3-4 yrs	1	3	Not currently breastfeeding	Secondary school	Well	Inside compound	Inside compound	Everyday	Everyday	Sometimes	Yes handwashing place	Open fire in compound	No prev inf	No burn	0	0	6	0	37																			Mandinka
1865F	2018-07-11	17	1	0	0	0	0	0	0	0	3-4 yrs		9	Not currently breastfeeding	Secondary school	Tap	Inside compound	Inside compound	Everyday	Everyday	Sometimes	Yes handwashing place	Open fire in compound	No prev inf	No burn	0	0	6	0	37																			Mandinka
1866E	2018-07-11	17	1	0	0	0	0	0	0	0	3-4 yrs		15	Not currently breastfeeding	Primary school	Tap	Inside compound	Inside compound	Everyday	Everyday	Sometimes	No handwashing place	No open fire	One prev inf	No burn	0	0	6	0	37																			Mandinka
1867J	2018-07-11	17	1	0	0	0	0	0	0	0	3-4 yrs	1	5	Not currently breastfeeding	Secondary school	Tap	Inside compound	Inside compound	Everyday	Everyday	Sometimes	Yes handwashing place	Open fire in compound	No prev inf	No burn	0	0	6	0	37																			Mandinka
1868G	2018-07-11	17	1	1	1	0	1	0	0	0	Under 1 yr	1	5	Currently breastfeeding	Secondary school	Tap	Inside compound	Inside compound	Everyday	Everyday	Sometimes	Yes handwashing place	Open fire in compound	No prev inf	No burn	0	0	6	0	37																			Mandinka
1869D	2018-07-11	17	1	1	0	0	0	1	1	0	2-3 yrs	1	5	Not currently breastfeeding	Secondary school	Tap	Outside compound	Over 10 mins away	Everyday	Everyday	Sometimes	No handwashing place	No open fire	One prev inf	No burn	0	0	6	0	37																			Mandinka
1870B	2018-07-11	17	1	0	0	0	0	0	0	0	2-3 yrs	0	12	Not currently breastfeeding	Secondary school	Tap	Inside compound	Inside compound	Everyday	Everyday	Sometimes	Yes handwashing place	Open fire in compound	No prev inf	No burn	0	0	6	0	37																			Wolof
1871H	2018-07-11	17	1	0	0	0	0	0	0	0	Under 1 yr	1	12	Currently breastfeeding	None	Tap	Inside compound	Inside compound	Everyday	Everyday	Never	No handwashing place	No open fire	No prev inf	No burn	0	0	6	0	37																			Wolof
1872F	2018-07-11	17	1	0	0	0	0	0	0	0	3-4 yrs	1	12	Not currently breastfeeding	None	Tap	Inside compound	Inside compound	Everyday	Everyday	Sometimes	No handwashing place	No open fire	One prev inf	No burn	0	0	6	0	37																			Wolof
1873A	2018-07-11	17	1	0	0	0	0	0	0	0	3-4 yrs		8	Not currently breastfeeding	Secondary school	Tap	Inside compound	Inside compound	Everyday	Everyday	Sometimes	Yes handwashing place	Open fire in compound	No prev inf	No burn	0	0	6	0	37																			Mandinka
1874K	2018-07-11	17	1	0	0	0	0	0	0	0	Under 1 yr	1	8	Currently breastfeeding	Secondary school	Tap	Inside compound	Inside compound	Everyday	Everyday	Sometimes	Yes handwashing place	Open fire in compound	No prev inf	No burn	0	0	6	0	37																			Mandinka
1875J	2018-07-11	17	1	0	0	0	0	0	0	0	2-3 yrs		8	Not currently breastfeeding	Secondary school	Tap	Inside compound	Inside compound	Everyday	Everyday	Sometimes	No handwashing place	Open fire in compound	No prev inf	No burn	0	0	6	0	37																			Mandinka
1876D	2018-07-11	17	1	0	0	0	0	0	0	0	1-2 yrs	1	19	Currently breastfeeding	Secondary school	Tap	Inside compound	Inside compound	Everyday	Everyday	Sometimes	No handwashing place	No open fire	No prev inf	No burn	0	0	6	0	37																			Fula
1877E	2018-07-11	17	1	0	0	0	0	0	0	0	3-4 yrs	1	13	Not currently breastfeeding	Primary school	Tap	Inside compound	Inside compound	Everyday	Everyday	Sometimes	No handwashing place	No open fire	One prev inf	No burn	0	0	6	0	37																			Mandinka
1878C	2018-07-11	17	1	0	0	0	0	0	0	0	2-3 yrs	1	8	Not currently breastfeeding	Primary school	Tap	Inside compound	Inside compound	Everyday	Everyday	Sometimes	No handwashing place	No open fire	One prev inf	No burn	0	0	6	0	37																			Mandinka
1879G	2018-07-11	17	1	0	0	0	0	0	0	0	1-2 yrs	1	8	Currently breastfeeding	Primary school	Tap	Inside compound	Inside compound	Everyday	Everyday	Sometimes	No handwashing place	No open fire	No prev inf	No burn	0	0	6	0	37																			Mandinka
1880D	2018-07-11	17	1	0	0	0	0	0	0	0	3-4 yrs	0	9	Not currently breastfeeding	Secondary school	Tap	Inside compound	Inside compound	Everyday	Everyday	Sometimes	Yes handwashing place	Open fire in compound	No prev inf	No burn	0	0	6	0	37																			Mandinka
1881G	2018-07-11	17	1	0	0	0	0	0	0	0	2-3 yrs	1	5	Not currently breastfeeding	Secondary school	Tap	Inside compound	Inside compound	Everyday	Everyday	Sometimes	No handwashing place	No open fire	One prev inf	No burn	0	0	6	0	37																			Mandinka
1882H	2018-07-12	17	1	1	0	0	0	1	1	0	1-2 yrs		4	Not currently breastfeeding	None	Tap	Outside compound	Over 10 mins away	Everyday	Everyday	Never	No handwashing place	No open fire	No prev inf	No burn	0	0	6	0	37																			Fula
1883E	2018-07-12	17	1	0	0	0	0	0	0	0	Under 1 yr		7	Currently breastfeeding	Secondary school	Tap	Inside compound	Inside compound	Everyday	Everyday	Never	No handwashing place	No open fire	No prev inf	No burn	0	0	6	0	37																			Mandinka
1884C	2018-07-12	17	1	0	0	0	0	0	0	0	3-4 yrs	1	4	Not currently breastfeeding	None	Tap	Inside compound	Inside compound	Everyday	Everyday	Never	No handwashing place	No open fire	No prev inf	No burn	0	0	6	0	37																			Mandinka
1885A	2018-07-12	17	1	0	0	0	0	0	0	0	1-2 yrs	1	6	Currently breastfeeding	Secondary school	Tap	Inside compound	Inside compound	Everyday	Everyday	Never	No handwashing place	No open fire	No prev inf	No burn	0	0	6	0	37																			Mandinka
1886K	2018-07-12	17	1	1	0	0	0	0	0	0	1-2 yrs		7	Currently breastfeeding	Secondary school	Tap	Outside compound	Less than 5 mins walk	Everyday	Everyday	Never	No handwashing place	No open fire	No prev inf	No burn	0	0	6	0	37																			Mandinka
1887F	2018-07-12	17	1	1	0	0	0	0	0	0	3-4 yrs		7	Not currently breastfeeding	Secondary school	Tap	Outside compound	Less than 5 mins walk	Everyday	Everyday	Never	No handwashing place	No open fire	No prev inf	No burn	0	0	6	0	37																			Mandinka
1888J	2018-07-12	17	1	1	1	0	1	0	0	0	1-2 yrs		3	Currently breastfeeding	None	Tap	Outside compound	Over 10 mins away	Everyday	Everyday	Sometimes	No handwashing place	No open fire	No prev inf	No burn	0	0	6	0	37																			Fula
1889B	2018-07-12	17	1	1	0	1	1	0	1	0	3-4 yrs		4	Not currently breastfeeding	None	Tap	Inside compound	Inside compound	Everyday	Everyday	Sometimes	Yes handwashing place	No open fire	One prev inf	Burn	0	0	6	0	37																			Mandinka
1890C	2018-07-12	17	1	0	0	0	0	0	0	0	2-3 yrs	0	4	Not currently breastfeeding	None	Tap	Inside compound	Inside compound	Everyday	Everyday	Sometimes	Yes handwashing place	No open fire	No prev inf	No burn	1	0	6	0	37																			Mandinka
1891F	2018-07-12	17	1	0	0	0	0	0	0	0	1-2 yrs		4	Currently breastfeeding	None	Tap	Inside compound	Inside compound	Everyday	Everyday	Sometimes	Yes handwashing place	No open fire	No prev inf	No burn	0	0	6	0	37																			Mandinka
1892J	2018-07-12	17	1	1	0	1	1	0	1	0	2-3 yrs		4	Not currently breastfeeding	None	Tap	Inside compound	Inside compound	Everyday	Everyday	Sometimes	Yes handwashing place	No open fire	One prev inf	Burn	0	0	6	0	37																			Mandinka
1893B	2018-07-12	17	1	0	0	0	0	0	0	0	3-4 yrs		5	Not currently breastfeeding	Secondary school	Tap	Inside compound	Inside compound	Everyday	Everyday	Sometimes	Yes handwashing place	No open fire	No prev inf	No burn	0	0	6	0	37																			Mandinka
1894E	2018-07-13	17	1	1	1	0	1	0	0	0	1-2 yrs	1	9	Currently breastfeeding	None	Well	Outside compound	5 to 10 minds walk	Everyday	Everyday	Never	No handwashing place	No open fire	One prev inf	No burn	0	0	6	0	37																			Mandinka
1895D	2018-07-13	17	1	0	0	0	0	0	0	0	3-4 yrs	1	5	Not currently breastfeeding	None	Tap	Inside compound	Inside compound	Everyday	Everyday	Sometimes	No handwashing place	Open fire in compound	No prev inf	Burn	0	0	6	0	37																			Mandinka
1896G	2018-07-16	6	1	0	0	0	0	0	0	0	3-4 yrs	1	23	Not currently breastfeeding	Secondary school	Tap	Inside compound	Inside compound	Everyday	Everyday	Sometimes	No handwashing place	No open fire	No prev inf	No burn	0	0	7	0	37																			Mandinka
1897H	2018-07-16	6	1	1	1	0	1	0	0	0	1-2 yrs	0	23	Currently breastfeeding	Secondary school	Tap	Inside compound	Inside compound	Everyday	Everyday	Sometimes	No handwashing place	No open fire	One prev inf	No burn	0	0	7	0	37																			Mandinka
1898K	2018-07-16	6	1	1	1	0	1	0	0	0	3-4 yrs	0	25	Not currently breastfeeding	Secondary school	Tap	Inside compound	Inside compound	Everyday	Everyday	Sometimes	No handwashing place	Open fire in compound	More than one prev inf	No burn	0	0	7	0	37																			Mandinka
1899A	2018-07-16	6	1	0	0	0	0	0	0	0	2-3 yrs	1	28	Not currently breastfeeding	Secondary school	Well	Outside compound	Over 10 mins away	Everyday	Everyday	Sometimes	No handwashing place	No open fire	One prev inf	No burn	0	0	7	0	37																			Mandinka
1900D	2018-07-16	6	1	1	1	0	1	0	0	0	1-2 yrs	1	30	Currently breastfeeding	None	Well	Outside compound	Over 10 mins away	Everyday	Everyday	Sometimes	No handwashing place	No open fire	One prev inf	No burn	0	0	7	0	37																			Mandinka
1901G	2018-07-16	6	1	0	0	0	0	0	0	0	Under 1 yr		4	Currently breastfeeding	None	Well	Outside compound	Over 10 mins away	Everyday	Everyday	Sometimes	No handwashing place	No open fire	No prev inf	No burn	0	0	7	0	37																			Mandinka
1902H	2018-07-16	6	1	0	0	0	0	0	0	0	2-3 yrs	1	4	Not currently breastfeeding	None	Well	Outside compound	Over 10 mins away	Everyday	Everyday	Sometimes	No handwashing place	No open fire	No prev inf	No burn	0	0	7	0	37																			Mandinka
1903E	2018-07-16	6	1	1	0	0	0	0	0	1	3-4 yrs	1	9	Not currently breastfeeding	Secondary school	Tap	Inside compound	Inside compound	Everyday	Everyday	Sometimes	No handwashing place	No open fire	One prev inf	No burn	0	0	7	0	37																			Mandinka
1904C	2018-07-16	6	1	1	1	0	1	0	0	1	1-2 yrs	1	8	Currently breastfeeding	Secondary school	Tap	Inside compound	Inside compound	Everyday	Everyday	Sometimes	No handwashing place	No open fire	One prev inf	No burn	0	0	7	0	37																			Mandinka
1905A	2018-07-16	6	1	0	0	0	0	0	0	0	Under 1 yr	1	14	Currently breastfeeding	None	Tap	Outside compound	Over 10 mins away	Everyday	Everyday	Never	No handwashing place	No open fire	No prev inf	No burn	0	0	7	0	37																			Mandinka
1906K	2018-07-16	6	1	0	0	0	0	0	0	0	Under 1 yr	0	16	Currently breastfeeding	None	Tap	Inside compound	Inside compound	Everyday	Everyday	Never	No handwashing place	No open fire	No prev inf	No burn	0	0	7	0	37																			Mandinka
1907F	2018-07-16	6	1	1	1	0	1	0	0	0	3-4 yrs	1	14	Not currently breastfeeding	None	Tap	Outside compound	Over 10 mins away	Everyday	Everyday	Sometimes	No handwashing place	No open fire	No prev inf	No burn	0	0	7	0	37																			Mandinka
1908J	2018-07-16	6	1	1	1	0	1	0	0	0	3-4 yrs	1	16	Not currently breastfeeding	None	Tap	Inside compound	Inside compound	Everyday	Everyday	Sometimes	No handwashing place	No open fire	One prev inf	No burn	0	0	7	0	37																			Fula
1909B	2018-07-16	6	1	0	0	0	0	0	0	0	1-2 yrs	1	12	Not currently breastfeeding	None	Tap	Inside compound	Inside compound	Everyday	Everyday	Sometimes	No handwashing place	No open fire	No prev inf	No burn	0	0	7	0	37																			Mandinka
1910K	2018-07-16	6	1	1	0	0	0	0	0	1	2-3 yrs	1	10	Not currently breastfeeding	None	Tap	Inside compound	Inside compound	Everyday	Everyday	Sometimes	No handwashing place	No open fire	One prev inf	No burn	0	0	7	0	37																			Mandinka
1911E	2018-07-16	6	1	0	0	0	0	0	0	0	Under 1 yr	1	20	Currently breastfeeding	None	Tap	Inside compound	Inside compound	Everyday	Everyday	Never	No handwashing place	No open fire	No prev inf	No burn	0	0	7	0	37																			Mandinka
1912D	2018-07-17	6	1	1	1	0	1	0	0	0	2-3 yrs	1	8	Not currently breastfeeding	None	Tap	Inside compound	Inside compound	Everyday	Everyday	Sometimes	No handwashing place	No open fire	One prev inf	No burn	0	0	7	0	37	1	0	0	0	0	0	0	1	0	1	0	0	0	0	0	0	1	0	Mandinka
1913J	2018-07-17	6	1	0	0	0	0	0	0	0	3-4 yrs	1	17	Not currently breastfeeding	Arabic only	Tap	Inside compound	Inside compound	Everyday	Everyday	Sometimes	No handwashing place	No open fire	One prev inf	No burn	0	0	7	0	37	0	0	1	0	0	0	0	0	0	0	0	0	0	0	0	1	0	0	Mandinka
1914G	2018-07-17	6	1	1	0	0	0	1	1	1	3-4 yrs	1	28	Not currently breastfeeding	None	Tap	Inside compound	Inside compound	Everyday	Everyday	Sometimes	No handwashing place	No open fire	More than one prev inf	No burn	0	0	7	0	37																			Mandinka
1915B	2018-07-17	6	1	1	0	0	0	1	1	1	3-4 yrs	1	17	Not currently breastfeeding	None	Tap	Inside compound	Inside compound	Everyday	Everyday	Sometimes	No handwashing place	No open fire	No prev inf	No burn	0	0	7	0	37																			Mandinka
1916H	2018-07-17	6	1	1	0	0	0	0	0	1	Under 1 yr	1	28	Currently breastfeeding	Secondary school	Tap	Inside compound	Inside compound	Everyday	Everyday	Never	No handwashing place	No open fire	No prev inf	No burn	0	0	7	0	37																			Mandinka
1917C	2018-07-17	6	1	1	1	0	1	0	0	1	3-4 yrs	1	28	Not currently breastfeeding	Secondary school	Tap	Inside compound	Inside compound	Everyday	Everyday	Sometimes	No handwashing place	No open fire	One prev inf	No burn	0	0	7	0	37																			Mandinka
1918A	2018-07-17	6	1	0	0	0	0	0	0	0	Under 1 yr	1	28	Currently breastfeeding	Secondary school	Tap	Inside compound	Inside compound	Everyday	Everyday	Never	No handwashing place	No open fire	No prev inf	No burn	0	0	7	0	37																			Mandinka
1919F	2018-07-17	6	1	1	1	0	1	0	0	0	3-4 yrs	1	28	Not currently breastfeeding	Secondary school	Tap	Inside compound	Inside compound	Everyday	Everyday	Sometimes	No handwashing place	No open fire	No prev inf	No burn	0	0	7	0	37																			Mandinka
1920F	2018-07-17	6	1	1	1	0	1	0	0	0	2-3 yrs		5	Not currently breastfeeding	Secondary school	Tap	Inside compound	Inside compound	Everyday	Everyday	Sometimes	No handwashing place	No open fire	No prev inf	No burn	0	0	7	0	37																			Wolof
1921J	2018-07-17	6	1	1	0	0	0	0	0	0	1-2 yrs	1	5	Currently breastfeeding	Secondary school	Tap	Inside compound	Inside compound	Everyday	Everyday	Never	No handwashing place	No open fire	No prev inf	No burn	0	0	7	0	37																			Wolof
1922G	2018-07-17	6	1	0	0	0	0	0	0	0	1-2 yrs	1	5	Not currently breastfeeding	Secondary school	Tap	Inside compound	Inside compound	Everyday	Everyday	Sometimes	No handwashing place	No open fire	No prev inf	No burn	0	0	7	0	37																			Mandinka
1923K	2018-07-17	6	1	0	0	0	0	0	0	0	1-2 yrs	1	5	Currently breastfeeding	Secondary school	Tap	Inside compound	Inside compound	Everyday	Everyday	Sometimes	No handwashing place	No open fire	No prev inf	No burn	0	0	7	0	37																			Mandinka
1924H	2018-07-17	6	1	0	0	0	0	0	0	0	3-4 yrs	1	6	Not currently breastfeeding	Secondary school	Tap	Inside compound	Inside compound	Everyday	Everyday	Sometimes	No handwashing place	No open fire	No prev inf	No burn	0	0	7	0	37																			Mandinka
1925C	2018-07-18	6	1	0	0	0	0	0	0	0	Under 1 yr	1	13	Currently breastfeeding	None	Tap	Inside compound	Inside compound	Everyday	Everyday	Never	Yes handwashing place	No open fire	No prev inf	No burn	0	0	7	0	37																			Mandinka
1926A	2018-07-18	6	1	0	0	0	0	0	0	0	3-4 yrs	1	13	Not currently breastfeeding	None	Tap	Inside compound	Inside compound	Everyday	Everyday	Sometimes	Yes handwashing place	No open fire	One prev inf	No burn	1	0	7	0	37																			Mandinka
1927B	2018-07-18	6	1	0	0	0	0	0	0	0	Under 1 yr	1	8	Currently breastfeeding	Secondary school	Tap	Inside compound	Inside compound	Everyday	Everyday	Never	Yes handwashing place	No open fire	One prev inf	No burn	0	0	7	0	37																			Wolof
1928D	2018-07-18	6	1	0	0	0	0	0	0	0	Under 1 yr	1	8	Currently breastfeeding	Secondary school	Tap	Inside compound	Inside compound	Everyday	Everyday	Never	Yes handwashing place	No open fire	No prev inf	No burn	0	0	7	0	37																			Wolof
1929E	2018-07-18	6	1	1	0	0	0	0	0	0	2-3 yrs		16	Not currently breastfeeding	None	Tap	Inside compound	Inside compound	Everyday	Everyday	Never	Yes handwashing place	No open fire	No prev inf	No burn	0	0	7	0	37																			Fula
1930C	2018-07-18	6	1	0	0	0	0	0	0	0	2-3 yrs		16	Not currently breastfeeding	None	Tap	Inside compound	Inside compound	Everyday	Everyday	Never	Yes handwashing place	No open fire	No prev inf	No burn	0	0	7	0	37																			Fula
1931F	2018-07-18	6	1	1	1	0	1	0	0	0	3-4 yrs	1	10	Not currently breastfeeding	Primary school	Tap	Inside compound	Inside compound	Everyday	Everyday	Sometimes	No handwashing place	No open fire	No prev inf	No burn	0	0	7	0	37																			Mandinka
1932J	2018-07-18	6	1	0	0	0	0	0	0	0	1-2 yrs	1	9	Currently breastfeeding	Secondary school	Tap	Inside compound	Inside compound	Everyday	Everyday	Never	No handwashing place	No open fire	One prev inf	No burn	0	0	7	0	37																			Mandinka
1933B	2018-07-18	6	1	0	0	0	0	0	0	0	Under 1 yr	0	12	Currently breastfeeding	Secondary school	Tap	Inside compound	Inside compound	Everyday	Everyday	Sometimes	No handwashing place	No open fire	No prev inf	No burn	0	0	7	0	37																			Mandinka
1934E	2018-07-18	6	1	0	0	0	0	0	0	0	1-2 yrs	1	30	Currently breastfeeding	None	Tap	Inside compound	Inside compound	Everyday	Everyday	Sometimes	No handwashing place	No open fire	One prev inf	No burn	0	0	7	0	37																			Mandinka
1935D	2018-07-18	6	1	1	0	0	0	1	1	0	2-3 yrs	1	30	Not currently breastfeeding	None	Tap	Inside compound	Inside compound	Everyday	Everyday	Sometimes	No handwashing place	No open fire	No prev inf	No burn	0	0	7	0	37																			Mandinka
1936G	2018-07-18	6	1	1	0	0	0	1	1	0	1-2 yrs	1	30	Not currently breastfeeding	None	Tap	Inside compound	Inside compound	Everyday	Everyday	Sometimes	No handwashing place	No open fire	No prev inf	No burn	0	0	7	0	37																			Mandinka
1937H	2018-07-18	6	1	0	0	0	0	0	0	0	1-2 yrs	0	27	Currently breastfeeding	Secondary school	Tap	Inside compound	Inside compound	Everyday	Everyday	Sometimes	No handwashing place	No open fire	No prev inf	No burn	0	0	7	0	37																			Mandinka
1938K	2018-07-18	6	1	0	0	0	0	0	0	0	3-4 yrs		15	Not currently breastfeeding	Primary school	Tap	Inside compound	Inside compound	Everyday	Everyday	Sometimes	Yes handwashing place	No open fire	One prev inf	No burn	0	0	7	0	37																			Mandinka
1939A	2018-07-18	6	1	0	0	0	0	0	0	0	3-4 yrs		9	Not currently breastfeeding	None	Tap	Inside compound	Inside compound	Everyday	Everyday	Sometimes	Yes handwashing place	No open fire	One prev inf	Burn	0	0	7	0	37																			Serehule
1940J	2018-07-18	6	1	1	0	0	0	1	1	0	3-4 yrs	1	30	Not currently breastfeeding	None	Tap	Inside compound	Inside compound	Everyday	Everyday	Sometimes	No handwashing place	No open fire	One prev inf	No burn	0	0	7	0	37																			Mandinka
1941K	2018-07-18	6	1	1	1	0	1	0	0	0	Under 1 yr	0	27	Currently breastfeeding	Secondary school	Tap	Inside compound	Inside compound	Everyday	Everyday	Never	No handwashing place	No open fire	No prev inf	No burn	0	0	7	0	37																			Mandinka
1942E	2018-07-18	6	1	1	1	0	1	1	1	0	1-2 yrs	1	27	Not currently breastfeeding	Secondary school	Tap	Inside compound	Inside compound	Everyday	Everyday	Sometimes	No handwashing place	No open fire	No prev inf	No burn	0	0	7	0	37																			Mandinka
1943F	2018-07-18	6	1	0	0	0	0	0	0	0	3-4 yrs	1	30	Not currently breastfeeding	Secondary school	Tap	Inside compound	Inside compound	Everyday	Everyday	Sometimes	No handwashing place	No open fire	No prev inf	No burn	0	0	7	0	37																			Mandinka
1944D	2018-07-18	6	1	0	0	0	0	0	0	0	3-4 yrs		27	Not currently breastfeeding	Secondary school	Tap	Inside compound	Inside compound	Everyday	Everyday	Sometimes	No handwashing place	No open fire	No prev inf	No burn	0	0	7	0	37																			Mandinka
1945G	2018-07-18	6	1	0	0	0	0	0	0	0	2-3 yrs	1	9	Not currently breastfeeding	None	Tap	Inside compound	Inside compound	Everyday	Everyday	Sometimes	Yes handwashing place	No open fire	No prev inf	No burn	0	0	7	0	37																			Serehule
1946C	2018-07-18	6	1	1	0	0	0	1	1	0	3-4 yrs	1	4	Not currently breastfeeding	Primary school	Tap	Inside compound	Inside compound	Everyday	Everyday	Sometimes	Yes handwashing place	No open fire	One prev inf	No burn	0	0	7	0	37																			Serehule
1947A	2018-07-18	6	1	1	1	0	1	1	1	0	3-4 yrs		5	Not currently breastfeeding	None	Tap	Inside compound	Inside compound	Everyday	Everyday	Sometimes	Yes handwashing place	No open fire	No prev inf	No burn	0	0	7	0	37																			Serehule
1948B	2018-07-18	6	1	1	1	0	1	1	1	0	1-2 yrs		5	Currently breastfeeding	None	Tap	Inside compound	Inside compound	Everyday	Everyday	Sometimes	Yes handwashing place	No open fire	One prev inf	No burn	1	0	7	0	37																			Serehule
1949H	2018-07-18	6	1	0	0	0	0	0	0	0	3-4 yrs		25	Not currently breastfeeding	Secondary school	Tap	Inside compound	Inside compound	Everyday	Everyday	Sometimes	No handwashing place	No open fire	No prev inf	No burn	0	0	7	0	37																			Mandinka
1950E	2018-07-18	6	1	0	0	0	0	0	0	0	Under 1 yr	0	22	Currently breastfeeding	None	Tap	Inside compound	Inside compound	Everyday	Everyday	Sometimes	No handwashing place	No open fire	No prev inf	No burn	0	0	7	0	37																			Mandinka
1951C	2018-07-18	6	1	1	1	0	1	0	0	0	3-4 yrs		25	Not currently breastfeeding	Secondary school	Tap	Inside compound	Inside compound	Everyday	Everyday	Sometimes	No handwashing place	No open fire	No prev inf	No burn	0	0	7	0	37																			Mandinka
1952A	2018-07-18	6	1	1	0	0	0	1	1	0	3-4 yrs		25	Not currently breastfeeding	Secondary school	Tap	Inside compound	Inside compound	Everyday	Everyday	Sometimes	No handwashing place	No open fire	No prev inf	No burn	0	0	7	0	37																			Mandinka
1953G	2018-07-19	6	1	0	0	0	0	0	0	0	Under 1 yr		5	Currently breastfeeding	None	Tap	Inside compound	Inside compound	Everyday	Everyday	Never	Yes handwashing place	No open fire	No prev inf	No burn	0	0	7	0	37																			Serehule
1954J	2018-07-18	6	1	0	0	0	0	0	0	0	2-3 yrs	1	5	Not currently breastfeeding	None	Tap	Inside compound	Inside compound	Everyday	Everyday	Sometimes	No handwashing place	Open fire in compound	One prev inf	No burn	0	0	7	0	37																			Serehule
1955H	2018-07-18	6	1	0	0	0	0	0	0	0	3-4 yrs	1	5	Not currently breastfeeding	None	Tap	Inside compound	Inside compound	Everyday	Everyday	Sometimes	Yes handwashing place	Open fire in compound	No prev inf	No burn	0	0	7	0	37																			Serehule
1956B	2018-07-18	6	1	0	0	0	0	0	0	0	3-4 yrs		4	Not currently breastfeeding	None	Tap	Inside compound	Inside compound	Everyday	Everyday	Never	Yes handwashing place	No open fire	One prev inf	No burn	0	0	7	0	37																			Serehule
1957D	2018-07-19	6	1	1	1	0	1	0	0	0	1-2 yrs	1	7	Currently breastfeeding	None	Tap	Inside compound	Inside compound	Everyday	Everyday	Never	Yes handwashing place	No open fire	No prev inf	No burn	0	0	7	0	37																			Serehule
1958F	2018-07-19	6	1	1	0	0	0	1	1	0	2-3 yrs	1	14	Not currently breastfeeding	Secondary school	Tap	Inside compound	Inside compound	Everyday	Everyday	Never	No handwashing place	No open fire	No prev inf	No burn	0	0	7	0	37																			Mandinka
1959K	2018-07-19	6	1	1	0	0	0	1	1	0	3-4 yrs		5	Currently breastfeeding	None	Tap	Inside compound	Inside compound	Everyday	Everyday	Never	Yes handwashing place	No open fire	One prev inf	No burn	0	0	7	0	37																			Wolof
1960A	2018-07-23	6	1	0	0	0	0	0	0	0	3-4 yrs	0	12	Not currently breastfeeding	None	Tap	Inside compound	Inside compound	Everyday	Everyday	Never	No handwashing place	No open fire	No prev inf	No burn	0	0	7	0	37																			Mandinka
1961D	2018-07-23	6	1	0	0	0	0	0	0	0	3-4 yrs		13	Not currently breastfeeding	None	Tap	Inside compound	Inside compound	Everyday	Everyday	Sometimes	No handwashing place	No open fire	No prev inf	No burn	0	0	7	0	37																			Mandinka
1962B	2018-07-23	6	1	0	0	0	0	0	0	0	1-2 yrs	1	16	Not currently breastfeeding	Secondary school	Tap	Outside compound	Less than 5 mins walk	Everyday	Everyday	Sometimes	No handwashing place	No open fire	No prev inf	No burn	0	0	7	0	37																			Mandinka
1963H	2018-07-23	6	1	0	0	0	0	0	0	0	3-4 yrs	1	19	Not currently breastfeeding	Secondary school	Tap	Outside compound	Less than 5 mins walk	Everyday	Everyday	Sometimes	No handwashing place	No open fire	No prev inf	No burn	0	0	7	0	37																			Mandinka
1964F	2018-07-23	6	1	0	0	0	0	0	0	0	2-3 yrs	1	8	Not currently breastfeeding	Secondary school	Tap	Inside compound	Inside compound	Everyday	Everyday	Sometimes	No handwashing place	No open fire	No prev inf	No burn	0	0	7	0	37																			Fula
1965K	2018-07-23	6	1	0	0	0	0	0	0	0	1-2 yrs	1	8	Not currently breastfeeding	Secondary school	Tap	Inside compound	Inside compound	Everyday	Everyday	Sometimes	No handwashing place	No open fire	No prev inf	No burn	0	0	7	0	37																			Mandinka
1966J	2018-07-23	6	1	1	1	0	1	0	0	0	1-2 yrs	1	6	Currently breastfeeding	None	Tap	Inside compound	Inside compound	Everyday	Everyday	Sometimes	No handwashing place	No open fire	No prev inf	No burn	0	0	7	0	37																			Mandinka
1967G	2018-07-23	6	1	1	1	0	1	0	0	0	1-2 yrs		9	Currently breastfeeding	None	Tap	Inside compound	Inside compound	Everyday	Everyday	Sometimes	No handwashing place	No open fire	One prev inf	No burn	0	0	7	0	37																			Mandinka
1968E	2018-07-23	6	1	1	1	0	1	0	0	0	3-4 yrs		9	Not currently breastfeeding	None	Tap	Inside compound	Inside compound	Everyday	Everyday	Sometimes	No handwashing place	No open fire	No prev inf	No burn	0	0	7	0	37																			Mandinka
1969C	2018-07-23	6	1	1	1	0	1	0	0	0	3-4 yrs	1	10	Not currently breastfeeding	Secondary school	Tap	Inside compound	Inside compound	Everyday	Everyday	Sometimes	No handwashing place	No open fire	One prev inf	No burn	0	0	7	0	37																			Mandinka
1970H	2018-07-25	6	1	0	0	0	0	0	0	0	1-2 yrs	1	3	Currently breastfeeding	None	Tap	Inside compound	Inside compound	Everyday	Everyday	Never	No handwashing place	No open fire	No prev inf	No burn	0	0	7	0	37																			Fula
1971A	2018-07-25	6	1	0	0	0	0	0	0	0	3-4 yrs		7	Not currently breastfeeding	Primary school	Tap	Inside compound	Inside compound	Everyday	Everyday	Sometimes	No handwashing place	No open fire	No prev inf	No burn	0	0	7	0	37																			Wolof
1972K	2018-07-25	6	1	1	1	0	1	1	1	0	1-2 yrs	1	5	Not currently breastfeeding	None	Well	Inside compound	Inside compound	Everyday	Everyday	Sometimes	No handwashing place	No open fire	One prev inf	No burn	0	0	7	0	37																			Wolof
1973C	2018-07-25	6	1	1	0	0	0	1	1	0	3-4 yrs		5	Not currently breastfeeding	None	Well	Inside compound	Inside compound	Everyday	Everyday	Sometimes	No handwashing place	No open fire	No prev inf	No burn	0	0	7	0	37																			Wolof
1974B	2018-07-25	6	1	0	0	0	0	0	0	0	3-4 yrs		11	Not currently breastfeeding	Primary school	Tap	Inside compound	Inside compound	Everyday	Everyday	Sometimes	No handwashing place	No open fire	No prev inf	No burn	0	0	7	0	37																			Mandinka
1975F	2018-07-25	6	1	0	0	0	0	0	0	0	3-4 yrs	1	11	Not currently breastfeeding	Arabic only	Tap	Inside compound	Inside compound	Everyday	Everyday	Sometimes	No handwashing place	No open fire	No prev inf	No burn	0	0	7	0	37																			Mandinka
1976E	2018-07-25	6	1	1	0	0	0	1	1	0	2-3 yrs		9	Not currently breastfeeding	Secondary school	Tap	Inside compound	Inside compound	Everyday	Everyday	Sometimes	No handwashing place	No open fire	No prev inf	No burn	0	0	7	0	37																			Mandinka
1977J	2018-07-25	6	1	0	0	0	0	0	0	0	Under 1 yr	0	5	Currently breastfeeding	Arabic only	Tap	Outside compound	Over 10 mins away	Everyday	Everyday	Sometimes	No handwashing place	No open fire	No prev inf	No burn	0	0	7	0	37																			Mandinka
1978G	2018-07-25	6	1	0	0	0	0	0	0	0	3-4 yrs		5	Not currently breastfeeding	Arabic only	Tap	Outside compound	Over 10 mins away	Everyday	Everyday	Sometimes	No handwashing place	No open fire	No prev inf	No burn	0	0	7	0	37																			Mandinka
1979D	2018-07-25	6	1	1	1	0	1	0	0	0	2-3 yrs	0	5	Not currently breastfeeding	Arabic only	Tap	Outside compound	Over 10 mins away	Everyday	Everyday	Sometimes	No handwashing place	No open fire	One prev inf	No burn	0	0	7	0	37																			Mandinka
1980B	2018-07-25	6	1	0	0	0	0	0	0	0	1-2 yrs	1	5	Not currently breastfeeding	Secondary school	Tap	Outside compound	Over 10 mins away	Everyday	Everyday	Sometimes	No handwashing place	No open fire	One prev inf	Burn	0	0	7	0	37																			Fula
1981H	2018-07-25	6	1	0	0	0	0	0	0	0	3-4 yrs		5	Not currently breastfeeding	Secondary school	Tap	Outside compound	Over 10 mins away	Everyday	Everyday	Sometimes	No handwashing place	No open fire	No prev inf	No burn	0	0	7	0	37																			Fula
1982F	2018-07-25	6	1	0	0	0	0	0	0	0	3-4 yrs	1	11	Not currently breastfeeding	Secondary school	Tap	Inside compound	Inside compound	Everyday	Everyday	Sometimes	No handwashing place	No open fire	No prev inf	No burn	0	0	7	0	37																			Mandinka
1983A	2018-07-25	6	1	1	0	0	0	0	0	1	2-3 yrs	1	11	Not currently breastfeeding	Secondary school	Tap	Inside compound	Inside compound	Everyday	Everyday	Sometimes	No handwashing place	No open fire	No prev inf	No burn	0	0	7	0	37																			Mandinka
1984K	2018-07-25	6	1	0	0	0	0	0	0	0	1-2 yrs	1	5	Currently breastfeeding	Arabic only	Tap	Outside compound	Over 10 mins away	Everyday	Everyday	Never	No handwashing place	No open fire	No prev inf	No burn	0	0	7	0	37																			Fula
1985J	2018-07-25	6	1	0	0	0	0	0	0	0	1-2 yrs	1	14	Currently breastfeeding	None	Tap	Inside compound	Inside compound	Everyday	Everyday	Sometimes	Yes handwashing place	No open fire	One prev inf	Burn	0	0	7	0	37																			Mandinka
1986D	2018-07-25	6	1	0	0	0	0	0	0	0	Under 1 yr	1	12	Currently breastfeeding	None	Tap	Inside compound	Inside compound	Everyday	Everyday	Sometimes	Yes handwashing place	No open fire	No prev inf	No burn	0	0	7	0	37																			Mandinka
1987E	2018-07-25	6	1	0	0	0	0	0	0	0	3-4 yrs	1	13	Not currently breastfeeding	None	Tap	Inside compound	Inside compound	Everyday	Everyday	Sometimes	Yes handwashing place	No open fire	No prev inf	No burn	0	0	7	0	37																			Mandinka
1988C	2018-07-25	6	1	1	0	0	0	1	1	0	3-4 yrs		6	Not currently breastfeeding	Secondary school	Tap	Inside compound	Inside compound	Everyday	Everyday	Sometimes	No handwashing place	No open fire	No prev inf	No burn	0	0	7	0	37																			Wolof
1989G	2018-07-25	6	1	0	0	0	0	0	0	0	2-3 yrs		6	Not currently breastfeeding	Arabic only	Tap	Inside compound	Inside compound	Everyday	Everyday	Never	Yes handwashing place	No open fire	No prev inf	No burn	1	0	7	0	37																			Mandinka
1990G	2018-07-26	6	1	1	1	0	1	1	1	1	3-4 yrs		8	Not currently breastfeeding	None	Well	Inside compound	Inside compound	Everyday	Everyday	Sometimes	No handwashing place	No open fire	One prev inf	No burn	0	0	7	0	37	0	0	0	0	0	1	1	1	1	1	1	0	1	1	0	0	1	1	Mandinka
1991B	2018-07-26	6	1	1	1	0	1	1	1	0	2-3 yrs		8	Not currently breastfeeding	None	Well	Inside compound	Inside compound	Everyday	Everyday	Sometimes	No handwashing place	No open fire	One prev inf	No burn	0	0	7	0	37	1	1	0	0	0	0	1	1	1	1	1	0	1	0	0	0	1	1	Mandinka
1992C	2018-07-26	6	1	1	1	0	1	0	0	0	2-3 yrs	1	6	Not currently breastfeeding	None	Tap	Inside compound	Inside compound	Everyday	Everyday	Sometimes	Yes handwashing place	No open fire	More than one prev inf	No burn	0	0	7	0	37	1	0	0	0	0	0	0	1	0	1	0	0	0	0	0	0	1	0	Mandinka
1993D	2018-07-26	6	1	0	0	0	0	0	0	0	3-4 yrs		6	Not currently breastfeeding	None	Tap	Inside compound	Inside compound	Everyday	Everyday	Sometimes	Yes handwashing place	No open fire	More than one prev inf	No burn	0	0	7	0	37	0	0	1	0	0	0	0	0	0	0	0	0	0	0	0	1	0	0	Serehule
1994A	2018-07-26	6	1	1	0	1	1	0	1	0	3-4 yrs	1	3	Not currently breastfeeding	Higher education	Tap	Inside compound	Inside compound	Everyday	Everyday	Sometimes	Yes handwashing place	No open fire	More than one prev inf	No burn	0	0	7	0	37	1	0	0	0	0	0	0	1	0	0	0	1	1	0	0	0	1	1	Mandinka
1995E	2018-07-26	6	1	0	0	0	0	0	0	0	Under 1 yr		5	Currently breastfeeding	None	Tap	Inside compound	Inside compound	Everyday	Everyday	Never	Yes handwashing place	No open fire	No prev inf	No burn	0	0	7	0	37	0	0	1	0	0	0	0	0	0	0	0	0	0	0	0	1	0	0	Mandinka
1996F	2018-07-26	6	1	1	1	0	1	0	0	0	3-4 yrs		6	Not currently breastfeeding	None	Tap	Inside compound	Inside compound	Everyday	Everyday	Sometimes	Yes handwashing place	No open fire	One prev inf	Burn	0	0	7	0	37	1	0	0	0	0	0	0	1	0	1	0	0	0	0	0	0	1	0	Serehule
1997K	2018-07-27	6	1	1	0	0	0	1	1	0	3-4 yrs	1	7	Not currently breastfeeding	Secondary school	Tap	Inside compound	Inside compound	Everyday	Everyday	Sometimes	No handwashing place	No open fire	No prev inf	No burn	0	0	7	0	37																			Mandinka
1998H	2018-07-27	6	1	1	0	0	0	1	1	0	2-3 yrs	1	7	Not currently breastfeeding	Secondary school	Tap	Inside compound	Inside compound	Everyday	Everyday	Sometimes	No handwashing place	No open fire	No prev inf	No burn	0	0	7	0	37																			Mandinka
1999J	2018-07-27	6	1	0	0	0	0	0	0	0	3-4 yrs	1	7	Not currently breastfeeding	Primary school	Tap	Inside compound	Inside compound	Everyday	Everyday	Sometimes	Yes handwashing place	No open fire	More than one prev inf	Burn	1	0	7	0	37	0	0	0	0	1	0	0	0	0	0	0	0	0	0	0	1	0	0	Serehule
2000K	2018-07-27	6	1	0	0	0	0	0	0	0	2-3 yrs		7	Not currently breastfeeding	Secondary school	Tap	Inside compound	Inside compound	Everyday	Everyday	Sometimes	Yes handwashing place	No open fire	No prev inf	Burn	0	0	7	0	37	0	0	1	0	0	0	0	0	0	0	0	0	0	0	0	1	0	0	Wolof
2001E	2018-07-27	6	1	0	0	0	0	0	0	0	1-2 yrs	1	7	Currently breastfeeding	Secondary school	Tap	Inside compound	Inside compound	Everyday	Everyday	Sometimes	Yes handwashing place	No open fire	No prev inf	No burn	0	0	7	0	37																			Serehule
2002D	2018-07-27	6	1	0	0	0	0	0	0	0	Under 1 yr	1	4	Currently breastfeeding	None	Tap	Inside compound	Inside compound	Everyday	Everyday	Sometimes	Yes handwashing place	No open fire	No prev inf	No burn	0	0	7	0	37																			Mandinka
2003J	2018-07-30	6	1	0	0	0	0	0	0	0	1-2 yrs		6	Not currently breastfeeding	Secondary school	Tap	Inside compound	Inside compound	Everyday	Everyday	Sometimes	Yes handwashing place	Open fire in compound	No prev inf	No burn	0	0	7	0	37																			Mandinka
2004G	2018-07-30	6	1	1	1	0	1	1	1	0	1-2 yrs	1	10	Not currently breastfeeding	Higher education	Tap	Inside compound	Inside compound	Everyday	Everyday	Sometimes	Yes handwashing place	Open fire in compound	No prev inf	Burn	1	0	7	0	37																			Mandinka
2005B	2018-07-30	6	1	1	0	0	0	1	1	0	2-3 yrs	1	11	Not currently breastfeeding	Higher education	Tap	Inside compound	Inside compound	Everyday	Everyday	Sometimes	Yes handwashing place	Open fire in compound	No prev inf	No burn	0	0	7	0	37																			Mandinka
2006H	2018-07-30	6	1	0	0	0	0	0	0	0	Under 1 yr	1	11	Currently breastfeeding	Higher education	Tap	Inside compound	Inside compound	Everyday	Everyday	Sometimes	Yes handwashing place	Open fire in compound	No prev inf	No burn	0	0	7	0	37																			Mandinka
2007C	2018-07-31	6	1	0	0	0	0	0	0	0	1-2 yrs	1	4	Not currently breastfeeding	Secondary school	Tap	Inside compound	Inside compound	Everyday	Everyday	Sometimes	Yes handwashing place	No open fire	No prev inf	No burn	0	0	7	0	37																			Mandinka
2008A	2018-07-30	6	1	0	0	0	0	0	0	0	2-3 yrs	1	8	Not currently breastfeeding	Secondary school	Tap	Outside compound	5 to 10 minds walk	Everyday	Everyday	Never	No handwashing place	No open fire	No prev inf	No burn	0	0	7	0	37																			Mandinka
2009F	2018-07-30	6	1	0	0	0	0	0	0	0	3-4 yrs		8	Not currently breastfeeding	Secondary school	Tap	Outside compound	5 to 10 minds walk	Everyday	Everyday	Never	No handwashing place	No open fire	No prev inf	No burn	0	0	7	0	37																			Mandinka
2010C	2018-07-30	6	1	1	0	0	0	1	1	0	2-3 yrs		6	Not currently breastfeeding	None	Well	Inside compound	Inside compound	Everyday	Everyday	Sometimes	No handwashing place	No open fire	One prev inf	Burn	0	0	7	0	37																			Mandinka
2011F	2018-08-01	6	1	0	0	0	0	0	0	0	Under 1 yr	1	18	Currently breastfeeding	Secondary school	Tap	Inside compound	Inside compound	Everyday	Everyday	Never	No handwashing place	No open fire	No prev inf	No burn	0	0	7	0	37																			Mandinka
2012J	2018-08-01	6	1	0	0	0	0	0	0	0	2-3 yrs	1	18	Not currently breastfeeding	Secondary school	Tap	Inside compound	Inside compound	Everyday	Everyday	Sometimes	No handwashing place	No open fire	No prev inf	No burn	0	0	7	0	37																			Mandinka
2013B	2018-07-31	6	1	0	0	0	0	0	0	0	1-2 yrs		4	Not currently breastfeeding	Secondary school	Tap	Outside compound	5 to 10 minds walk	Everyday	Everyday	Never	No handwashing place	No open fire	No prev inf	No burn	1	0	7	0	37																			Fula
2014E	2018-07-31	6	1	0	0	0	0	0	0	0	2-3 yrs	1	5	Not currently breastfeeding	None	Tap	Outside compound	5 to 10 minds walk	Everyday	Everyday	Never	No handwashing place	No open fire	No prev inf	No burn	0	0	7	0	37																			Mandinka
2015D	2018-07-31	6	1	0	0	0	0	0	0	0	1-2 yrs	1	9	Currently breastfeeding	Secondary school	Tap	Outside compound	5 to 10 minds walk	Everyday	Everyday	Never	No handwashing place	No open fire	No prev inf	No burn	1	0	7	0	37																			Jola
2016G	2018-07-31	6	1	1	1	0	1	0	0	0	3-4 yrs	1	8	Not currently breastfeeding	Secondary school	Tap	Outside compound	5 to 10 minds walk	Everyday	Everyday	Never	No handwashing place	No open fire	One prev inf	No burn	1	1	7	0	37																			Fula
2017H	2018-07-31	6	1	0	0	0	0	0	0	0	1-2 yrs	0	3	Not currently breastfeeding	None	Tap	Outside compound	5 to 10 minds walk	Everyday	Everyday	Never	No handwashing place	No open fire	No prev inf	No burn	0	0	7	0	37																			Fula
2018K	2018-07-31	6	1	1	0	0	0	1	1	0	2-3 yrs	1	7	Not currently breastfeeding	None	Tap	Outside compound	5 to 10 minds walk	Everyday	Everyday	Never	No handwashing place	No open fire	No prev inf	No burn	1	0	7	0	37																			Mandinka
2019A	2018-07-31	6	1	0	0	0	0	0	0	0	Under 1 yr	1	7	Currently breastfeeding	None	Tap	Outside compound	5 to 10 minds walk	Everyday	Everyday	Never	No handwashing place	No open fire	No prev inf	No burn	0	0	7	0	37																			Mandinka
2020G	2018-07-31	6	1	0	0	0	0	0	0	0	3-4 yrs	1	4	Not currently breastfeeding	Secondary school	Tap	Inside compound	Inside compound	Everyday	Everyday	Sometimes	Yes handwashing place	Open fire in compound	No prev inf	Burn	0	0	7	0	37																			Mandinka
2021B	2018-08-01	6	1	1	0	0	0	1	1	0	3-4 yrs		5	Not currently breastfeeding	None	Well	Inside compound	Inside compound	Everyday	Everyday	Never	No handwashing place	No open fire	One prev inf	No burn	0	0	7	0	37																			Mandinka
2022C	2018-08-01	6	1	1	0	0	0	1	1	0	3-4 yrs	1	5	Not currently breastfeeding	Secondary school	Well	Inside compound	Inside compound	Everyday	Everyday	Never	Yes handwashing place	No open fire	No prev inf	No burn	0	0	7	0	37																			Mandinka
2023D	2018-08-01	6	1	0	0	0	0	0	0	0	1-2 yrs	1	5	Currently breastfeeding	Secondary school	Well	Inside compound	Inside compound	Everyday	Everyday	Never	Yes handwashing place	No open fire	No prev inf	No burn	0	0	7	0	37																			Mandinka
2024A	2018-08-01	6	1	0	0	0	0	0	0	0	1-2 yrs		18	Currently breastfeeding	None	Tap	Inside compound	Inside compound	Everyday	Everyday	Sometimes	No handwashing place	No open fire	No prev inf	No burn	0	0	7	0	37																			Mandinka
2025E	2018-08-01	6	1	0	0	0	0	0	0	0	2-3 yrs		18	Not currently breastfeeding	Secondary school	Tap	Inside compound	Inside compound	Everyday	Everyday	Sometimes	No handwashing place	No open fire	No prev inf	No burn	0	0	7	0	37																			Mandinka
2026F	2018-08-01	6	1	0	0	0	0	0	0	0	Under 1 yr	1	2	Currently breastfeeding	Higher education	Well	Inside compound	Inside compound	Everyday	Everyday	Never	Yes handwashing place	No open fire	No prev inf	No burn	0	0	7	0	37																			Mandinka
2027K	2018-08-01	6	1	1	0	0	0	1	1	0	3-4 yrs		7	Not currently breastfeeding	None	Well	Inside compound	Inside compound	Everyday	Everyday	Never	No handwashing place	No open fire	No prev inf	No burn	0	0	7	0	37																			Mandinka
2028H	2018-08-02	6	1	0	0	0	0	0	0	0	3-4 yrs	1	4	Not currently breastfeeding	None	Tap	Outside compound	5 to 10 minds walk	Everyday	Everyday	Sometimes	Yes handwashing place	Open fire in compound	No prev inf	No burn	0	0	7	0	37																			Mandinka
2029J	2018-08-02	6	1	0	0	0	0	0	0	0	2-3 yrs		6	Not currently breastfeeding	None	Tap	Outside compound	5 to 10 minds walk	Everyday	Everyday	Sometimes	Yes handwashing place	No open fire	No prev inf	No burn	0	0	7	0	37	0	0	1	0	0	0	0	0	0	0	0	0	0	0	0	1	0	0	Serehule
2030D	2018-08-02	6	1	0	0	0	0	0	0	0	1-2 yrs	1	5	Currently breastfeeding	None	Tap	Outside compound	5 to 10 minds walk	Everyday	Everyday	Sometimes	Yes handwashing place	No open fire	No prev inf	No burn	0	0	7	0	37	0	0	1	0	0	0	0	0	0	0	0	0	0	0	0	1	0	0	Serehule
2031G	2018-08-02	6	1	1	0	0	0	1	1	0	3-4 yrs	1	8	Not currently breastfeeding	None	Tap	Outside compound	5 to 10 minds walk	Everyday	Everyday	Sometimes	Yes handwashing place	Open fire in compound	No prev inf	No burn	0	0	7	0	37	0	1	0	0	0	0	0	0	1	0	1	0	0	0	0	0	0	1	Serehule
2032H	2018-08-02	6	1	0	0	0	0	0	0	0	3-4 yrs	1	8	Not currently breastfeeding	None	Tap	Outside compound	5 to 10 minds walk	Everyday	Everyday	Sometimes	Yes handwashing place	Open fire in compound	No prev inf	Burn	0	0	7	0	37	0	0	1	0	0	0	0	0	0	0	0	0	0	0	0	1	0	0	Serehule
2033E	2018-08-02	6	1	1	0	0	0	1	1	0	3-4 yrs		5	Not currently breastfeeding	None	Well	Inside compound	Inside compound	Everyday	Everyday	Sometimes	No handwashing place	Open fire in compound	One prev inf	No burn	0	0	7	0	37																			Serehule
2034C	2018-08-07	6	1	0	0	0	0	0	0	0	Under 1 yr	1	15	Currently breastfeeding	Primary school	Tap	Inside compound	Inside compound	Everyday	Everyday	Never	No handwashing place	No open fire	No prev inf	No burn	0	0	7	0	37	1	0	0	0	0	0	0	1	0	0	0	0	0	0	0	1	0	0	Other
2035A	2018-08-03	6	1	0	0	0	0	0	0	0	1-2 yrs		25	Currently breastfeeding	None	Tap	Outside compound	5 to 10 minds walk	Everyday	Everyday	Sometimes	No handwashing place	No open fire	No prev inf	No burn	0	0	7	0	37																			Mandinka
2036K	2018-08-03	6	1	1	0	0	0	1	1	0	2-3 yrs	0	9	Currently breastfeeding	None	Well	Inside compound	Inside compound	Everyday	Everyday	Never	No handwashing place	No open fire	More than one prev inf	Burn	1	1	7	0	37																			Mandinka
2037F	2018-08-03	6	1	1	0	0	0	1	1	0	1-2 yrs	0	5	Currently breastfeeding	Secondary school	Well	Inside compound	Inside compound	Everyday	Everyday	Never	No handwashing place	No open fire	More than one prev inf	No burn	0	0	7	0	37																			Mandinka
2038J	2018-08-03	6	1	0	0	0	0	0	0	0	3-4 yrs		24	Not currently breastfeeding	None	Tap	Outside compound	5 to 10 minds walk	Everyday	Everyday	Sometimes	No handwashing place	No open fire	No prev inf	No burn	0	0	7	0	37																			Mandinka
2039B	2018-08-03	6	1	1	0	0	0	1	1	0	Under 1 yr	1	23	Currently breastfeeding	None	Tap	Outside compound	5 to 10 minds walk	Everyday	Everyday	Sometimes	No handwashing place	No open fire	No prev inf	No burn	0	0	7	0	37																			Mandinka
2040B	2018-08-03	6	1	0	0	0	0	0	0	0	3-4 yrs		23	Not currently breastfeeding	None	Tap	Outside compound	5 to 10 minds walk	Everyday	Everyday	Sometimes	No handwashing place	No open fire	No prev inf	No burn	0	0	7	0	37																			Mandinka
2041H	2018-08-03	6	1	0	0	0	0	0	0	0	3-4 yrs		23	Not currently breastfeeding	None	Tap	Outside compound	5 to 10 minds walk	Everyday	Everyday	Sometimes	No handwashing place	No open fire	No prev inf	No burn	0	0	7	0	37																			Mandinka
2042F	2018-08-06	6	1	1	0	0	0	1	1	0	3-4 yrs	1	3	Not currently breastfeeding	Secondary school	Well	Inside compound	Inside compound	Everyday	Everyday	Sometimes	Yes handwashing place	Open fire in compound	No prev inf	No burn	0	0	7	0	37																			Mandinka
2043A	2018-08-06	6	1	1	0	0	0	1	1	0	3-4 yrs	1	8	Not currently breastfeeding	Primary school	Tap	Inside compound	Inside compound	Everyday	Everyday	Sometimes	Yes handwashing place	No open fire	No prev inf	No burn	0	0	7	0	37																			Wolof
2044K	2018-08-06	6	1	1	0	0	0	1	1	0	3-4 yrs		7	Not currently breastfeeding	None	Well	Inside compound	Inside compound	Everyday	Everyday	Sometimes	Yes handwashing place	Open fire in compound	No prev inf	No burn	0	0	7	0	37																			Other
2045J	2018-08-06	6	1	1	0	0	0	1	1	0	3-4 yrs		7	Not currently breastfeeding	None	Well	Inside compound	Inside compound	Everyday	Everyday	Sometimes	Yes handwashing place	No open fire	No prev inf	No burn	0	0	7	0	37																			Wolof
2046D	2018-08-07	6	1	0	0	0	0	0	0	0	3-4 yrs		13	Not currently breastfeeding	None	Well	Outside compound	5 to 10 minds walk	Everyday	Everyday	Never	No handwashing place	No open fire	One prev inf	No burn	0	0	7	0	37	0	0	1	0	0	0	0	0	0	0	0	0	0	0	0	1	0	0	Serehule
2047E	2018-08-07	6	1	0	0	0	0	0	0	0	Under 1 yr	1	5	Currently breastfeeding	Arabic only	Tap	Inside compound	Inside compound	Everyday	Everyday	Sometimes	Yes handwashing place	Open fire in compound	No prev inf	No burn	0	0	7	0	37	0	0	1	0	0	0	0	0	0	0	0	0	0	0	0	1	0	0	Other
2048C	2018-08-07	6	1	0	0	0	0	0	0	0	3-4 yrs	1	6	Not currently breastfeeding	Arabic only	Tap	Inside compound	Inside compound	Everyday	Everyday	Sometimes	Yes handwashing place	Open fire in compound	No prev inf	No burn	0	0	7	0	37	0	0	1	0	0	0	0	0	0	0	0	0	0	0	0	1	0	0	Jola
2049G	2018-08-07	6	1	1	0	1	1	0	1	0	3-4 yrs	1	7	Not currently breastfeeding	None	Tap	Inside compound	Inside compound	Everyday	Everyday	Sometimes	Yes handwashing place	Open fire in compound	One prev inf	No burn	0	0	7	0	37	0	0	0	1	0	1	1	1	1	0	0	1	1	0	0	0	1	1	Wolof
2050F	2018-08-07	6	1	1	0	0	0	1	1	0	Under 1 yr		21	Currently breastfeeding	Arabic only	Tap	Inside compound	Inside compound	Everyday	Everyday	Sometimes	No handwashing place	No open fire	One prev inf	No burn	0	0	7	0	37	1	1	0	0	0	0	1	1	1	0	1	0	0	0	0	0	0	1	Wolof
2051J	2018-08-07	6	1	0	0	0	0	0	0	0	2-3 yrs	1	5	Not currently breastfeeding	Secondary school	Tap	Inside compound	Inside compound	Everyday	Everyday	Sometimes	No handwashing place	Open fire in compound	No prev inf	No burn	0	0	7	0	37																			Fula
2052G	2018-08-07	6	1	0	0	0	0	0	0	0	Under 1 yr	1	5	Currently breastfeeding	Secondary school	Tap	Inside compound	Inside compound	Not everyday	Everyday	Never	No handwashing place	No open fire	No prev inf	No burn	0	0	7	0	37																			Fula
2053K	2018-08-07	6	1	0	0	0	0	0	0	0	1-2 yrs	1	4	Currently breastfeeding	None	Tap	Inside compound	Inside compound	Everyday	Everyday	Sometimes	Yes handwashing place	Open fire in compound	No prev inf	No burn	0	0	7	0	37	0	0	1	0	0	0	0	0	0	0	0	0	0	0	0	1	0	0	Other
2054H	2018-08-07	6	1	0	0	0	0	0	0	0	3-4 yrs	1	13	Not currently breastfeeding	None	Tap	Inside compound	Inside compound	Everyday	Everyday	Always	No handwashing place	No open fire	No prev inf	No burn	0	0	7	0	37	0	0	1	0	0	0	0	0	0	0	0	0	0	0	0	1	0	0	Wolof
2055C	2018-08-07	6	1	1	0	0	0	1	1	0	2-3 yrs		9	Not currently breastfeeding	None	Tap	Inside compound	Inside compound	Everyday	Everyday	Sometimes	Yes handwashing place	No open fire	No prev inf	Burn	0	0	7	0	37	0	1	0	1	0	0	0	0	1	0	1	0	0	0	0	0	0	1	Mandinka
2056A	2018-08-07	6	1	0	0	0	0	0	0	0	3-4 yrs	1	8	Not currently breastfeeding	None	Tap	Inside compound	Inside compound	Everyday	Everyday	Sometimes	Yes handwashing place	Open fire in compound	No prev inf	No burn	0	0	7	0	37	0	0	1	0	0	0	0	0	0	0	0	0	0	0	0	1	0	0	Mandinka
2057B	2018-08-08	5	1	0	0	0	0	0	0	0	3-4 yrs	1	7	Not currently breastfeeding	None	Tap	Outside compound	5 to 10 minds walk	Everyday	Everyday	Sometimes	Yes handwashing place	Open fire in compound	No prev inf	No burn	0	0	8	0	37																			Mandinka
2058D	2018-08-08	5	1	0	0	0	0	0	0	0	2-3 yrs	1	4	Not currently breastfeeding	Secondary school	Tap	Outside compound	5 to 10 minds walk	Everyday	Everyday	Sometimes	Yes handwashing place	Open fire in compound	No prev inf	Burn	0	0	8	0	37																			Mandinka
2059E	2018-08-08	5	1	1	0	0	0	1	1	0	1-2 yrs	1	16	Currently breastfeeding	Primary school	Tap	Outside compound	Less than 5 mins walk	Everyday	Everyday	Sometimes	No handwashing place	No open fire	No prev inf	No burn	0	0	8	0	37																			Mandinka
2060E	2018-08-08	5	1	1	0	0	0	0	0	1	3-4 yrs	1	16	Not currently breastfeeding	Primary school	Tap	Outside compound	Less than 5 mins walk	Everyday	Everyday	Sometimes	No handwashing place	No open fire	No prev inf	No burn	0	0	8	0	37																			Mandinka
2061C	2018-08-09	5	1	0	0	0	0	0	0	0	1-2 yrs	1	13	Not currently breastfeeding	Primary school	Tap	Inside compound	Inside compound	Everyday	Everyday	Sometimes	Yes handwashing place	Open fire in compound	No prev inf	No burn	1	0	8	0	37																			Mandinka
2062A	2018-08-09	5	1	0	0	0	0	0	0	0	Under 1 yr	1	5	Currently breastfeeding	Secondary school	Tap	Inside compound	Inside compound	Everyday	Everyday	Sometimes	Yes handwashing place	Open fire in compound	No prev inf	No burn	0	0	8	0	37																			Mandinka
2063G	2018-08-09	5	1	1	0	1	1	0	1	0	3-4 yrs		9	Not currently breastfeeding	Primary school	Tap	Inside compound	Inside compound	Everyday	Everyday	Sometimes	No handwashing place	Open fire in compound	One prev inf	No burn	0	0	8	0	37																			Other
2064J	2018-08-09	5	1	0	0	0	0	0	0	0	Under 1 yr	1	10	Currently breastfeeding	Primary school	Tap	Inside compound	Inside compound	Everyday	Everyday	Sometimes	No handwashing place	Open fire in compound	No prev inf	No burn	0	0	8	0	37																			Wolof
2065H	2018-08-09	5	1	0	0	0	0	0	0	0	1-2 yrs		10	Currently breastfeeding	Primary school	Tap	Inside compound	Inside compound	Everyday	Everyday	Sometimes	No handwashing place	Open fire in compound	No prev inf	Burn	0	0	8	0	37																			Other
2066B	2018-08-09	5	1	0	0	0	0	0	0	0	1-2 yrs		7	Currently breastfeeding	Secondary school	Tap	Inside compound	Inside compound	Everyday	Everyday	Sometimes	No handwashing place	Open fire in compound	One prev inf	No burn	0	0	8	0	37																			Wolof
2067D	2018-08-09	5	1	0	0	0	0	0	0	0	1-2 yrs	1	19	Not currently breastfeeding	Arabic only	Tap	Outside compound	Over 10 mins away	Everyday	Everyday	Sometimes	No handwashing place	No open fire	No prev inf	No burn	0	0	8	0	37																			Mandinka
2068F	2018-08-09	5	1	1	0	0	0	1	1	0	2-3 yrs		19	Not currently breastfeeding	None	Tap	Outside compound	Over 10 mins away	Everyday	Everyday	Sometimes	No handwashing place	No open fire	No prev inf	No burn	0	0	8	0	37																			Mandinka
2069K	2018-08-09	5	1	1	0	0	0	1	1	0	1-2 yrs		23	Not currently breastfeeding	None	Tap	Outside compound	Over 10 mins away	Everyday	Everyday	Sometimes	No handwashing place	No open fire	One prev inf	No burn	0	0	8	0	37																			Mandinka
2070A	2018-08-13	5	1	1	0	0	0	1	1	0	2-3 yrs	1	18	Not currently breastfeeding	None	Tap	Outside compound	Less than 5 mins walk	Everyday	Everyday	Sometimes	Yes handwashing place	Open fire in compound	More than one prev inf	No burn	0	0	8	0	37																			Mandinka
2071D	2018-08-13	5	1	1	0	0	0	1	1	0	3-4 yrs		7	Not currently breastfeeding	None	Tap	Outside compound	Over 10 mins away	Everyday	Everyday	Sometimes	Yes handwashing place	Open fire in compound	More than one prev inf	Burn	0	0	8	0	37																			Mandinka
2072B	2018-08-14	5	1	0	0	0	0	0	0	0	1-2 yrs		13	Currently breastfeeding	Arabic only	Tap	Inside compound	Inside compound	Everyday	Everyday	Sometimes	Yes handwashing place	Open fire in compound	No prev inf	No burn	1	0	8	0	37	0	0	1	0	0	0	0	0	0	0	0	0	0	0	0	1	0	0	Mandinka
2073H	2018-08-14	5	1	1	1	0	1	0	0	0	1-2 yrs	1	27	Currently breastfeeding	Arabic only	Tap	Inside compound	Inside compound	Everyday	Everyday	Sometimes	Yes handwashing place	Open fire in compound	More than one prev inf	No burn	0	0	8	0	37	1	0	0	0	0	0	0	1	0	1	0	0	0	0	0	0	1	0	Mandinka
2074F	2018-08-14	5	1	1	1	0	1	1	1	0	1-2 yrs	1	10	Currently breastfeeding	Primary school	Tap	Inside compound	Inside compound	Everyday	Everyday	Sometimes	Yes handwashing place	Open fire in compound	No prev inf	No burn	0	0	8	0	37	1	1	0	0	0	0	1	1	1	1	1	0	1	0	0	0	1	1	Mandinka
2075K	2018-08-14	5	1	1	0	0	0	0	0	1	3-4 yrs	1	12	Not currently breastfeeding	Primary school	Tap	Inside compound	Inside compound	Everyday	Everyday	Sometimes	Yes handwashing place	Open fire in compound	No prev inf	No burn	0	0	8	0	37	0	0	0	0	1	0	0	0	0	0	0	0	0	1	0	0	0	0	Mandinka
2076J	2018-08-14	5	1	1	1	0	1	0	0	0	3-4 yrs	1	20	Not currently breastfeeding	Primary school	Tap	Outside compound	Less than 5 mins walk	Everyday	Everyday	Sometimes	Yes handwashing place	Open fire in compound	More than one prev inf	No burn	0	0	8	0	37	1	0	0	0	0	0	0	1	0	1	0	0	0	0	0	0	1	0	Mandinka
2077G	2018-08-14	5	1	0	0	0	0	0	0	0	1-2 yrs	1	19	Not currently breastfeeding	Secondary school	Tap	Outside compound	Less than 5 mins walk	Everyday	Everyday	Sometimes	Yes handwashing place	Open fire in compound	One prev inf	No burn	0	0	8	0	37	0	0	1	0	0	0	0	0	0	0	0	0	0	0	0	1	0	0	Mandinka
2078E	2018-08-14	5	1	0	0	0	0	0	0	0	3-4 yrs		11	Not currently breastfeeding	Primary school	Tap	Outside compound	Less than 5 mins walk	Everyday	Everyday	Sometimes	Yes handwashing place	Open fire in compound	No prev inf	Burn	0	0	8	0	37	0	0	0	0	1	0	0	0	0	0	0	0	0	0	0	1	0	0	Mandinka
2079C	2018-08-14	5	1	0	0	0	0	0	0	0	1-2 yrs	1	6	Currently breastfeeding	None	Well	Inside compound	Inside compound	Everyday	Everyday	Sometimes	Yes handwashing place	No open fire	No prev inf	No burn	0	0	8	0	37	0	0	1	0	0	0	0	0	0	0	0	0	0	0	0	1	0	0	Wolof
2080H	2018-08-14	5	1	0	0	0	0	0	0	0	2-3 yrs		2	Not currently breastfeeding	Primary school	Tap	Outside compound	5 to 10 minds walk	Everyday	Everyday	Sometimes	Yes handwashing place	Open fire in compound	No prev inf	No burn	0	0	8	0	37																			Jola
2081A	2018-08-14	5	1	0	0	0	0	0	0	0	1-2 yrs	1	6	Currently breastfeeding	None	Tap	Inside compound	Inside compound	Everyday	Everyday	Sometimes	Yes handwashing place	No open fire	No prev inf	No burn	0	0	8	0	37																			Mandinka
2082K	2018-08-14	5	1	1	0	1	1	0	1	0	2-3 yrs	0	8	Not currently breastfeeding	Higher education	Tap	Outside compound	5 to 10 minds walk	Everyday	Everyday	Sometimes	Yes handwashing place	Open fire in compound	No prev inf	No burn	0	0	8	0	37	0	0	0	0	0	1	1	1	1	0	0	1	1	0	0	0	1	1	Mandinka
2083C	2018-08-14	5	1	1	0	1	1	0	1	0	2-3 yrs	0	7	Not currently breastfeeding	Higher education	Tap	Outside compound	Less than 5 mins walk	Everyday	Everyday	Sometimes	Yes handwashing place	Open fire in compound	No prev inf	No burn	0	0	8	0	37	0	0	0	0	0	1	1	1	1	0	0	1	1	0	0	0	1	1	Mandinka
2084B	2018-08-16	5	1	0	0	0	0	0	0	0	Under 1 yr	1	12	Currently breastfeeding	None	Tap	Inside compound	Inside compound	Everyday	Everyday	Sometimes	No handwashing place	No open fire	No prev inf	No burn	0	0	8	0	37																			Serehule
2085F	2018-08-16	5	1	0	0	0	0	0	0	0	1-2 yrs	0	12	Not currently breastfeeding	None	Tap	Inside compound	Inside compound	Everyday	Everyday	Never	No handwashing place	No open fire	No prev inf	No burn	0	0	8	0	37																			Serehule
2086E	2018-08-16	5	1	1	0	0	0	0	0	0	3-4 yrs		14	Not currently breastfeeding	None	Tap	Inside compound	Inside compound	Everyday	Everyday	Never	No handwashing place	No open fire	No prev inf	No burn	0	0	8	0	37																			Serehule
2087J	2018-08-16	5	1	1	1	0	1	1	1	0	3-4 yrs		13	Not currently breastfeeding	None	Tap	Inside compound	Inside compound	Everyday	Everyday	Sometimes	No handwashing place	No open fire	No prev inf	No burn	0	0	8	0	37																			Serehule
2088G	2018-08-16	5	1	1	0	0	0	1	1	0	3-4 yrs	1	7	Not currently breastfeeding	None	Tap	Inside compound	Inside compound	Everyday	Everyday	Sometimes	No handwashing place	No open fire	One prev inf	Burn	0	0	8	0	37																			Mandinka
2089D	2018-08-16	5	1	1	0	1	1	0	1	0	1-2 yrs	1	11	Currently breastfeeding	Secondary school	Well	Inside compound	Inside compound	Everyday	Everyday	Never	No handwashing place	No open fire	One prev inf	No burn	0	0	8	0	37																			Mandinka
2090J	2018-08-16	5	1	0	0	0	0	0	0	0	Under 1 yr	0	11	Currently breastfeeding	Secondary school	Well	Inside compound	Inside compound	Everyday	Everyday	Never	No handwashing place	No open fire	No prev inf	No burn	0	0	8	0	37																			Mandinka
2091K	2018-08-16	5	1	1	0	0	0	1	1	1	3-4 yrs	1	5	Not currently breastfeeding	Arabic only	Tap	Inside compound	Inside compound	Everyday	Everyday	Sometimes	No handwashing place	Open fire in compound	One prev inf	No burn	0	0	8	0	37																			Mandinka
2092E	2018-08-16	5	1	1	0	0	0	1	1	0	3-4 yrs		5	Not currently breastfeeding	None	Tap	Inside compound	Inside compound	Everyday	Everyday	Sometimes	No handwashing place	Open fire in compound	No prev inf	No burn	0	0	8	0	37																			Mandinka
2093F	2018-08-20	5	1	1	1	0	1	1	1	0	3-4 yrs	1	5	Not currently breastfeeding	None	Tap	Inside compound	Inside compound	Everyday	Everyday	Sometimes	No handwashing place	No open fire	No prev inf	No burn	0	0	8	0	37																			Jola
2094D	2018-08-20	5	1	1	0	0	0	1	1	0	3-4 yrs	1	6	Not currently breastfeeding	None	Tap	Inside compound	Inside compound	Everyday	Everyday	Sometimes	No handwashing place	No open fire	No prev inf	No burn	0	0	8	0	37																			Wolof
2095G	2018-08-20	5	1	1	1	0	1	1	1	0	3-4 yrs	1	6	Not currently breastfeeding	Secondary school	Tap	Inside compound	Inside compound	Everyday	Everyday	Sometimes	No handwashing place	No open fire	No prev inf	No burn	0	0	8	0	37																			Wolof
2096C	2018-08-23	5	1	0	0	0	0	0	0	0	1-2 yrs	1	6	Currently breastfeeding	Higher education	Tap	Inside compound	Inside compound	Everyday	Everyday	Sometimes	Yes handwashing place	Open fire in compound	One prev inf	No burn	0	0	8	0	37	0	0	1	0	0	0	0	0	0	0	0	0	0	0	0	1	0	0	Mandinka
2097A	2018-08-23	5	1	0	0	0	0	0	0	0	3-4 yrs	1	3	Not currently breastfeeding	Primary school	Tap	Inside compound	Inside compound	Everyday	Everyday	Sometimes	Yes handwashing place	Open fire in compound	No prev inf	No burn	0	0	8	0	37	0	0	1	0	0	0	0	0	0	0	0	0	0	0	0	1	0	0	Other
2098B	2018-08-23	5	1	0	0	0	0	0	0	0	2-3 yrs	0	6	Not currently breastfeeding	Secondary school	Tap	Inside compound	Inside compound	Everyday	Everyday	Sometimes	No handwashing place	No open fire	No prev inf	Burn	0	0	8	0	37	0	0	0	0	1	0	0	0	0	0	0	0	0	0	0	1	0	0	Mandinka
2099H	2018-08-23	5	1	0	0	0	0	0	0	0	2-3 yrs		3	Not currently breastfeeding	Higher education	Tap	Inside compound	Inside compound	Everyday	Everyday	Sometimes	Yes handwashing place	Open fire in compound	No prev inf	No burn	0	0	8	0	37	0	0	1	0	0	0	0	0	0	0	0	0	0	0	0	1	0	0	Fula
2100A	2018-08-23	5	1	0	0	0	0	0	0	0	2-3 yrs	1	2	Not currently breastfeeding	Secondary school	Tap	Inside compound	Inside compound	Everyday	Everyday	Sometimes	Yes handwashing place	Open fire in compound	No prev inf	No burn	0	0	8	0	37	0	0	1	0	0	0	0	0	0	0	0	0	0	0	0	1	0	0	Fula
2101D	2018-08-23	5	1	1	1	0	1	0	0	0	Under 1 yr		6	Currently breastfeeding	None	Tap	Inside compound	Inside compound	Everyday	Everyday	Sometimes	Yes handwashing place	Open fire in compound	No prev inf	No burn	0	0	8	0	37	1	0	0	0	0	0	0	1	0	1	0	0	0	0	0	0	1	0	Mandinka
2102B	2018-08-23	5	1	1	0	0	0	1	1	0	3-4 yrs		7	Not currently breastfeeding	Primary school	Tap	Inside compound	Inside compound	Everyday	Everyday	Sometimes	No handwashing place	No open fire	No prev inf	No burn	0	0	8	0	37																			Mandinka
2103H	2018-08-23	5	1	1	0	0	0	1	1	0	3-4 yrs	1	6	Not currently breastfeeding	None	Tap	Inside compound	Inside compound	Everyday	Everyday	Sometimes	No handwashing place	No open fire	No prev inf	No burn	0	0	8	0	37	0	1	0	0	0	0	0	0	1	0	1	0	0	0	0	0	0	1	Mandinka
2104F	2018-08-23	5	1	1	1	0	1	1	1	0	1-2 yrs		5	Currently breastfeeding	None	Tap	Inside compound	Inside compound	Everyday	Everyday	Sometimes	No handwashing place	No open fire	No prev inf	No burn	0	0	8	0	37	0	1	0	0	0	0	0	0	1	1	1	0	1	0	0	0	1	1	Fula
2105K	2018-08-23	5	1	0	0	0	0	0	0	0	1-2 yrs	1	7	Currently breastfeeding	Primary school	Tap	Inside compound	Inside compound	Everyday	Everyday	Sometimes	No handwashing place	No open fire	No prev inf	No burn	0	0	8	0	37	0	0	1	0	0	0	0	0	0	0	0	0	0	0	0	1	0	0	Mandinka
2106J	2018-08-24	5	1	1	0	1	1	0	1	0	3-4 yrs		12	Not currently breastfeeding	Secondary school	Tap	Inside compound	Inside compound	Everyday	Everyday	Never	No handwashing place	No open fire	No prev inf	No burn	0	0	8	0	37																			Serehule
2107G	2018-08-24	5	1	1	0	0	0	1	1	0	2-3 yrs		13	Not currently breastfeeding	Secondary school	Tap	Inside compound	Inside compound	Everyday	Everyday	Never	No handwashing place	No open fire	No prev inf	No burn	0	0	8	0	37																			Serehule
2108E	2018-08-24	5	1	1	0	0	0	1	1	0	3-4 yrs	1	8	Not currently breastfeeding	Secondary school	Tap	Inside compound	Inside compound	Everyday	Everyday	Sometimes	No handwashing place	No open fire	No prev inf	No burn	0	0	8	0	37																			Mandinka
2109C	2018-08-24	5	1	1	0	0	0	1	1	0	3-4 yrs		19	Not currently breastfeeding	None	Tap	Inside compound	Inside compound	Everyday	Everyday	Sometimes	No handwashing place	No open fire	No prev inf	No burn	0	0	8	0	37																			Mandinka
2110B	2018-08-24	5	1	1	0	0	0	1	1	0	3-4 yrs		7	Not currently breastfeeding	None	Tap	Inside compound	Inside compound	Everyday	Everyday	Sometimes	No handwashing place	No open fire	No prev inf	No burn	0	0	8	0	37																			Mandinka
2111H	2018-08-27	5	1	0	0	0	0	0	0	0	1-2 yrs	1	10	Not currently breastfeeding	Primary school	Tap	Inside compound	Inside compound	Everyday	Everyday	Sometimes	No handwashing place	No open fire	No prev inf	No burn	0	0	8	0	37																			Mandinka
2112F	2018-08-27	5	1	0	0	0	0	0	0	0	1-2 yrs		11	Not currently breastfeeding	Secondary school	Tap	Outside compound	Less than 5 mins walk	Everyday	Everyday	Sometimes	No handwashing place	No open fire	No prev inf	No burn	0	0	8	0	37																			Mandinka
2113A	2018-08-27	5	1	0	0	0	0	0	0	0	3-4 yrs		11	Not currently breastfeeding	Secondary school	Tap	Outside compound	Less than 5 mins walk	Everyday	Everyday	Sometimes	No handwashing place	No open fire	No prev inf	No burn	0	0	8	0	37																			Mandinka
2114K	2018-08-27	5	1	0	0	0	0	0	0	0	2-3 yrs		12	Not currently breastfeeding	Secondary school	Tap	Outside compound	Less than 5 mins walk	Everyday	Everyday	Sometimes	No handwashing place	No open fire	No prev inf	No burn	0	0	8	0	37																			Mandinka
2115J	2018-08-27	5	1	0	0	0	0	0	0	0	1-2 yrs		10	Not currently breastfeeding	Arabic only	Well	Inside compound	Inside compound	Everyday	Everyday	Sometimes	No handwashing place	No open fire	No prev inf	No burn	0	0	8	0	37																			Mandinka
2116D	2018-08-27	5	1	1	1	0	1	0	0	0	1-2 yrs		6	Currently breastfeeding	Secondary school	Tap	Outside compound	Less than 5 mins walk	Everyday	Everyday	Sometimes	No handwashing place	No open fire	One prev inf	No burn	0	0	8	0	37																			Mandinka
2117E	2018-08-27	5	1	0	0	0	0	0	0	0	Under 1 yr	1	6	Currently breastfeeding	None	Well	Inside compound	Inside compound	Everyday	Everyday	Never	No handwashing place	No open fire	No prev inf	No burn	0	0	8	0	37																			Wolof
2118C	2018-08-27	5	1	0	0	0	0	0	0	0	3-4 yrs	1	5	Not currently breastfeeding	None	Well	Inside compound	Inside compound	Everyday	Everyday	Sometimes	No handwashing place	No open fire	No prev inf	No burn	0	0	8	0	37																			Wolof
2119G	2018-08-27	5	1	1	0	0	0	1	1	0	2-3 yrs	0	4	Not currently breastfeeding	Secondary school	Tap	Inside compound	Inside compound	Everyday	Everyday	Sometimes	Yes handwashing place	Open fire in compound	One prev inf	Burn	0	0	8	0	37																			Mandinka
2120H	2018-08-29	22	1	0	0	0	0	0	0	0	3-4 yrs	1	4	Not currently breastfeeding	Primary school	Tap	Inside compound	Inside compound	Everyday	Everyday	Sometimes	Yes handwashing place	Open fire in compound	No prev inf	No burn	0	0	9	0	37	0	0	1	0	0	0	0	0	0	0	0	0	0	0	0	1	0	0	Mandinka
2121A	2018-08-29	22	1	1	0	0	0	1	1	1	1-2 yrs	1	3	Currently breastfeeding	None	Tap	Inside compound	Inside compound	Everyday	Everyday	Sometimes	Yes handwashing place	No open fire	No prev inf	No burn	0	0	9	0	37	0	1	0	0	0	0	0	0	1	0	1	0	0	1	0	0	0	1	Wolof
2122K	2018-08-29	22	1	1	0	0	0	0	0	1	3-4 yrs		6	Not currently breastfeeding	Secondary school	Tap	Inside compound	Inside compound	Everyday	Everyday	Sometimes	No handwashing place	No open fire	No prev inf	No burn	0	0	9	0	37																			Mandinka
2123C	2018-08-29	22	1	0	0	0	0	0	0	0	3-4 yrs	1	3	Not currently breastfeeding	None	Tap	Inside compound	Inside compound	Everyday	Everyday	Sometimes	Yes handwashing place	Open fire in compound	No prev inf	No burn	0	0	9	0	37	0	0	1	0	0	0	0	0	0	0	0	0	0	0	0	1	0	0	Mandinka
2124B	2018-08-29	22	1	0	0	0	0	0	0	0	Under 1 yr		9	Currently breastfeeding	Secondary school	Tap	Inside compound	Inside compound	Everyday	Everyday	Sometimes	Yes handwashing place	No open fire	No prev inf	No burn	0	0	9	0	37	0	0	1	0	0	0	0	0	0	0	0	0	0	0	0	1	0	0	Mandinka
2125F	2018-08-29	22	1	0	0	0	0	0	0	0	2-3 yrs	1	5	Not currently breastfeeding	Primary school	Tap	Inside compound	Inside compound	Everyday	Everyday	Sometimes	No handwashing place	No open fire	No prev inf	No burn	0	0	9	0	37	0	0	1	0	0	0	0	0	0	0	0	0	0	0	0	1	0	0	Wolof
2127J	2018-08-29	22	1	1	0	0	0	1	1	0	3-4 yrs	1	6	Not currently breastfeeding	Primary school	Tap	Inside compound	Inside compound	Everyday	Everyday	Sometimes	No handwashing place	No open fire	One prev inf	No burn	0	0	9	0	37	0	1	0	0	0	0	0	0	1	0	1	0	0	0	0	0	0	1	Mandinka
2128G	2018-08-29	22	1	0	0	0	0	0	0	0	1-2 yrs	1	6	Currently breastfeeding	Primary school	Tap	Inside compound	Inside compound	Everyday	Everyday	Never	No handwashing place	No open fire	No prev inf	No burn	0	0	9	0	37	0	0	1	0	0	0	0	0	0	0	0	0	0	0	0	1	0	0	Mandinka
2129D	2018-08-29	22	1	1	0	0	0	1	1	0	2-3 yrs	1	11	Not currently breastfeeding	Secondary school	Tap	Inside compound	Inside compound	Everyday	Everyday	Never	No handwashing place	No open fire	One prev inf	No burn	0	0	9	0	37																			Fula
2130J	2018-09-03	22	1	1	0	0	0	1	1	0	3-4 yrs	0	9	Not currently breastfeeding	Secondary school	Tap	Inside compound	Inside compound	Everyday	Everyday	Sometimes	No handwashing place	No open fire	No prev inf	No burn	0	0	9	0	37																			Mandinka
2131K	2018-09-03	22	1	1	0	0	0	1	1	0	1-2 yrs		10	Not currently breastfeeding	Secondary school	Tap	Inside compound	Inside compound	Everyday	Everyday	Sometimes	No handwashing place	No open fire	One prev inf	No burn	0	0	9	0	37																			Mandinka
2132E	2018-09-03	22	1	0	0	0	0	0	0	0	3-4 yrs		5	Not currently breastfeeding	None	Tap	Inside compound	Inside compound	Everyday	Everyday	Sometimes	No handwashing place	No open fire	No prev inf	No burn	0	0	9	0	37																			Mandinka
2133F	2018-09-04	33	1	1	0	0	0	1	1	0	2-3 yrs	1	7	Not currently breastfeeding	Arabic only	Tap	Inside compound	Inside compound	Everyday	Everyday	Sometimes	No handwashing place	No open fire	No prev inf	No burn	0	0	1	1	37																			Mandinka
2134D	2018-09-04	33	1	1	1	0	1	0	0	0	Under 1 yr	1	9	Currently breastfeeding	Higher education	Tap	Outside compound	5 to 10 minds walk	Everyday	Everyday	Never	No handwashing place	No open fire	No prev inf	No burn	0	0	1	1	37																			Wolof
2135G	2018-09-04	33	1	1	1	0	1	0	0	0	Under 1 yr	0	9	Currently breastfeeding	Higher education	Tap	Outside compound	5 to 10 minds walk	Everyday	Everyday	Never	No handwashing place	No open fire	No prev inf	No burn	0	0	1	1	37																			Wolof
2136C	2018-09-04	33	1	0	0	0	0	0	0	0	3-4 yrs		5	Not currently breastfeeding	Secondary school	Tap	Inside compound	Inside compound	Everyday	Everyday	Sometimes	No handwashing place	No open fire	No prev inf	No burn	0	0	1	1	37																			Mandinka
2137A	2018-09-04	33	1	0	0	0	0	0	0	0	3-4 yrs		3	Not currently breastfeeding	None	Tap	Inside compound	Inside compound	Everyday	Everyday	Sometimes	No handwashing place	No open fire	No prev inf	No burn	0	0	1	1	37																			Mandinka
2138B	2018-09-04	33	1	0	0	0	0	0	0	0	3-4 yrs		3	Not currently breastfeeding	None	Tap	Outside compound	5 to 10 minds walk	Everyday	Everyday	Sometimes	No handwashing place	No open fire	No prev inf	Burn	0	0	1	1	37																			Jola
2139H	2018-09-04	33	1	0	0	0	0	0	0	0	3-4 yrs		3	Not currently breastfeeding	None	Tap	Inside compound	Inside compound	Everyday	Everyday	Sometimes	No handwashing place	No open fire	No prev inf	No burn	0	0	1	1	37																			Wolof
2140D	2018-09-04	33	1	0	0	0	0	0	0	0	1-2 yrs		8	Currently breastfeeding	None	Tap	Outside compound	Over 10 mins away	Everyday	Everyday	Sometimes	No handwashing place	No open fire	No prev inf	No burn	0	0	1	1	37																			Other
2141G	2018-09-04	33	1	0	0	0	0	0	0	0	2-3 yrs	1	8	Not currently breastfeeding	None	Tap	Outside compound	Over 10 mins away	Everyday	Everyday	Sometimes	No handwashing place	No open fire	No prev inf	No burn	0	0	1	1	37																			Other
2142H	2018-09-04	33	1	0	0	0	0	0	0	0	1-2 yrs	1	6	Not currently breastfeeding	Arabic only	Tap	Inside compound	Inside compound	Everyday	Everyday	Sometimes	No handwashing place	No open fire	No prev inf	No burn	0	0	1	1	37																			Wolof
2143E	2018-09-04	33	1	0	0	0	0	0	0	0	3-4 yrs	1	6	Not currently breastfeeding	Arabic only	Tap	Inside compound	Inside compound	Everyday	Everyday	Sometimes	No handwashing place	No open fire	No prev inf	No burn	0	0	1	1	37																			Wolof
2144C	2018-09-04	33	1	0	0	0	0	0	0	0	1-2 yrs	1	5	Not currently breastfeeding	None	Borehole	Outside compound	5 to 10 minds walk	Everyday	Everyday	Sometimes	No handwashing place	No open fire	No prev inf	No burn	0	0	1	1	37																			Fula
2145A	2018-09-04	33	1	0	0	0	0	0	0	0	3-4 yrs		5	Not currently breastfeeding	None	Borehole	Outside compound	5 to 10 minds walk	Everyday	Everyday	Sometimes	No handwashing place	No open fire	No prev inf	No burn	0	0	1	1	37																			Fula
2146K	2018-09-04	33	1	1	0	0	0	1	1	0	3-4 yrs		3	Not currently breastfeeding	None	Tap	Inside compound	Inside compound	Everyday	Everyday	Never	No handwashing place	No open fire	No prev inf	No burn	0	0	1	1	37																			Fula
2147F	2018-09-04	33	1	0	0	0	0	0	0	0	2-3 yrs		4	Not currently breastfeeding	None	Tap	Inside compound	Inside compound	Everyday	Everyday	Never	No handwashing place	No open fire	No prev inf	No burn	0	0	1	1	37																			Fula
2148J	2018-09-04	33	1	0	0	0	0	0	0	0	3-4 yrs		6	Not currently breastfeeding	Secondary school	Tap	Inside compound	Inside compound	Everyday	Everyday	Sometimes	No handwashing place	No open fire	No prev inf	No burn	0	0	1	1	37																			Mandinka
2149B	2018-09-04	33	1	0	0	0	0	0	0	0	3-4 yrs		5	Not currently breastfeeding	None	Tap	Outside compound	5 to 10 minds walk	Everyday	Everyday	Sometimes	No handwashing place	No open fire	No prev inf	No burn	0	0	1	1	37																			Wolof
2150C	2018-09-04	33	1	0	0	0	0	0	0	0	3-4 yrs	1	7	Not currently breastfeeding	Secondary school	Tap	Inside compound	Inside compound	Everyday	Everyday	Sometimes	No handwashing place	No open fire	No prev inf	No burn	0	0	1	1	37																			Mandinka
2151F	2018-09-04	33	1	0	0	0	0	0	0	0	3-4 yrs		5	Not currently breastfeeding	None	Tap	Inside compound	Inside compound	Everyday	Everyday	Sometimes	No handwashing place	No open fire	No prev inf	No burn	0	0	1	1	37																			Mandinka
2152J	2018-09-04	33	1	0	0	0	0	0	0	0	Under 1 yr	1	7	Currently breastfeeding	Secondary school	Tap	Inside compound	Inside compound	Everyday	Everyday	Never	No handwashing place	No open fire	No prev inf	No burn	0	0	1	1	37																			Mandinka
2153B	2018-09-04	33	1	0	0	0	0	0	0	0	2-3 yrs	1	4	Not currently breastfeeding	None	Tap	Inside compound	Inside compound	Everyday	Everyday	Sometimes	No handwashing place	No open fire	No prev inf	No burn	0	0	1	1	37																			Wolof
2154E	2018-09-04	33	1	0	0	0	0	0	0	0	3-4 yrs	1	4	Not currently breastfeeding	None	Tap	Inside compound	Inside compound	Everyday	Everyday	Sometimes	No handwashing place	No open fire	No prev inf	No burn	0	0	1	1	37																			Wolof
2155D	2018-09-05	33	1	1	0	0	0	1	1	0	2-3 yrs	1	5	Not currently breastfeeding	None	Tap	Outside compound	5 to 10 minds walk	Everyday	Everyday	Sometimes	No handwashing place	No open fire	No prev inf	No burn	0	0	1	1	37	0	1	0	0	0	0	0	0	1	0	1	0	0	0	0	0	0	1	Mandinka
2156G	2018-09-05	33	1	0	0	0	0	0	0	0	Under 1 yr	0	4	Currently breastfeeding	None	Tap	Outside compound	5 to 10 minds walk	Everyday	Everyday	Never	No handwashing place	No open fire	No prev inf	No burn	0	0	1	1	37	0	0	1	0	0	0	0	0	0	0	0	0	0	0	0	1	0	0	Mandinka
2157H	2018-09-05	33	1	0	0	0	0	0	0	0	3-4 yrs	1	5	Not currently breastfeeding	None	Tap	Outside compound	5 to 10 minds walk	Everyday	Everyday	Sometimes	No handwashing place	No open fire	No prev inf	No burn	0	0	1	1	37	0	0	1	0	0	0	0	0	0	0	0	0	0	0	0	1	0	0	Mandinka
2158K	2018-09-05	33	1	1	0	0	0	1	1	0	3-4 yrs	1	5	Not currently breastfeeding	Higher education	Tap	Inside compound	Inside compound	Everyday	Everyday	Sometimes	Yes handwashing place	Open fire in compound	No prev inf	No burn	0	0	1	1	37	0	1	0	0	0	0	0	0	1	0	1	0	0	0	0	0	0	1	Mandinka
2159A	2018-09-05	33	1	0	0	0	0	0	0	0	2-3 yrs	1	8	Not currently breastfeeding	Secondary school	Borehole	Inside compound	Inside compound	Everyday	Everyday	Sometimes	No handwashing place	Open fire in compound	No prev inf	No burn	0	0	1	1	37																			Mandinka
2160K	2018-09-05	33	1	0	0	0	0	0	0	0	3-4 yrs		7	Not currently breastfeeding	Secondary school	Tap	Inside compound	Inside compound	Everyday	Everyday	Never	No handwashing place	No open fire	No prev inf	No burn	0	0	1	1	37	0	0	1	0	0	0	0	0	0	0	0	0	0	0	0	1	0	0	Fula
2161E	2018-09-05	33	1	1	1	0	1	0	0	0	Under 1 yr		7	Currently breastfeeding	Secondary school	Tap	Inside compound	Inside compound	Everyday	Everyday	Sometimes	No handwashing place	No open fire	No prev inf	No burn	0	0	1	1	37	1	0	0	0	0	0	0	1	0	1	0	0	0	0	0	0	1	0	Fula
2162D	2018-09-05	33	1	0	0	0	0	0	0	0	3-4 yrs		7	Not currently breastfeeding	None	Tap	Inside compound	Inside compound	Everyday	Everyday	Sometimes	No handwashing place	No open fire	No prev inf	No burn	0	0	1	1	37	0	0	1	0	0	0	0	0	0	0	0	0	0	0	0	1	0	0	Wolof
2163J	2018-09-05	33	1	1	0	0	0	1	1	0	1-2 yrs	1	7	Currently breastfeeding	None	Tap	Inside compound	Inside compound	Everyday	Everyday	Sometimes	No handwashing place	No open fire	No prev inf	No burn	0	0	1	1	37	0	1	0	0	0	0	0	0	1	0	1	0	0	0	0	0	0	1	Wolof
2164G	2018-09-05	33	1	0	0	0	0	0	0	0	2-3 yrs	1	4	Not currently breastfeeding	Higher education	Tap	Inside compound	Inside compound	Everyday	Everyday	Sometimes	No handwashing place	Open fire in compound	No prev inf	No burn	0	0	1	1	37	0	0	1	0	0	0	0	0	0	0	0	0	0	0	0	1	0	0	Wolof
2165B	2018-09-05	33	1	1	0	0	0	1	1	0	2-3 yrs	1	9	Not currently breastfeeding	Primary school	Tap	Outside compound	Less than 5 mins walk	Everyday	Everyday	Sometimes	No handwashing place	Open fire in compound	More than one prev inf	Burn	0	0	1	1	37	0	1	0	0	0	0	0	0	1	0	1	0	0	0	0	0	0	1	Other
2166H	2018-09-06	22	1	1	0	0	0	1	1	0	1-2 yrs	1	13	Currently breastfeeding	Secondary school	Tap	Inside compound	Inside compound	Everyday	Everyday	Sometimes	No handwashing place	No open fire	No prev inf	No burn	0	0	9	0	37	0	1	0	0	0	0	0	0	1	0	1	0	0	0	0	0	0	1	Jola
2167C	2018-09-05	33	1	1	1	0	1	1	1	0	2-3 yrs		7	Not currently breastfeeding	Higher education	Tap	Inside compound	Inside compound	Everyday	Everyday	Never	No handwashing place	No open fire	No prev inf	No burn	0	0	1	1	37	1	1	0	0	0	0	1	1	1	1	1	0	1	0	0	0	1	1	Jola
2168A	2018-09-05	33	1	1	0	0	0	1	1	0	Under 1 yr		7	Currently breastfeeding	Secondary school	Tap	Inside compound	Inside compound	Everyday	Everyday	Never	No handwashing place	No open fire	No prev inf	No burn	0	0	1	1	37	0	1	0	0	0	0	0	0	1	0	1	0	0	0	0	0	0	1	Jola
2169F	2018-09-06	22	1	0	0	0	0	0	0	0	1-2 yrs	1	6	Currently breastfeeding	Secondary school	Tap	Inside compound	Inside compound	Everyday	Everyday	Never	No handwashing place	No open fire	No prev inf	No burn	0	0	9	0	37	0	0	1	0	0	0	0	0	0	0	0	0	0	0	0	1	0	0	Mandinka
2170F	2018-09-06	22	1	0	0	0	0	0	0	0	3-4 yrs	1	20	Not currently breastfeeding	None	Tap	Inside compound	Inside compound	Everyday	Everyday	Sometimes	No handwashing place	No open fire	No prev inf	No burn	0	0	9	0	37	0	0	1	0	0	0	0	0	0	0	0	0	0	0	0	1	0	0	Mandinka
2171J	2018-09-06	22	1	0	0	0	0	0	0	0	Under 1 yr	1	6	Currently breastfeeding	Secondary school	Tap	Inside compound	Inside compound	Everyday	Everyday	Never	No handwashing place	No open fire	No prev inf	No burn	0	0	9	0	37																			Jola
2172G	2018-09-06	22	1	1	0	0	0	1	1	0	3-4 yrs		17	Not currently breastfeeding	None	Tap	Inside compound	Inside compound	Everyday	Everyday	Never	No handwashing place	No open fire	One prev inf	No burn	0	0	9	0	37	0	1	0	0	0	0	0	0	1	0	1	0	0	0	0	0	0	1	Mandinka
2173K	2018-09-06	22	1	1	0	0	0	1	1	0	3-4 yrs		6	Not currently breastfeeding	Secondary school	Tap	Inside compound	Inside compound	Everyday	Everyday	Sometimes	No handwashing place	Open fire in compound	One prev inf	Burn	0	0	9	0	37	0	1	0	0	0	0	0	0	1	0	1	0	0	0	0	0	0	1	Mandinka
2174H	2018-09-06	22	1	1	1	0	1	0	0	0	Under 1 yr	1	6	Currently breastfeeding	Secondary school	Tap	Inside compound	Inside compound	Everyday	Everyday	Never	No handwashing place	Open fire in compound	No prev inf	No burn	0	0	9	0	37	1	0	0	0	0	0	0	1	0	1	0	0	0	0	0	0	1	0	Mandinka
2175C	2018-09-10	22	1	1	0	0	0	1	1	0	3-4 yrs	1	14	Not currently breastfeeding	None	Tap	Outside compound	Less than 5 mins walk	Everyday	Everyday	Sometimes	No handwashing place	No open fire	No prev inf	No burn	0	0	9	0	37																			Mandinka
2176A	2018-09-10	22	1	1	0	0	0	0	0	1	Under 1 yr	1	14	Currently breastfeeding	None	Tap	Outside compound	Less than 5 mins walk	Everyday	Everyday	Never	No handwashing place	No open fire	No prev inf	No burn	0	0	9	0	37																			Mandinka
2177B	2018-09-10	22	1	0	0	0	0	0	0	0	2-3 yrs	1	14	Not currently breastfeeding	None	Tap	Outside compound	Less than 5 mins walk	Everyday	Everyday	Never	No handwashing place	No open fire	No prev inf	No burn	0	0	9	0	37																			Fula
2178D	2018-09-10	22	1	1	0	0	0	1	1	0	3-4 yrs	1	13	Not currently breastfeeding	None	Tap	Inside compound	Inside compound	Everyday	Everyday	Sometimes	No handwashing place	No open fire	One prev inf	No burn	0	0	9	0	37																			Mandinka
2179E	2018-09-10	22	1	1	0	0	0	1	1	0	3-4 yrs		8	Not currently breastfeeding	None	Tap	Outside compound	5 to 10 minds walk	Everyday	Everyday	Sometimes	No handwashing place	No open fire	No prev inf	No burn	0	0	9	0	37																			Fula
2180G	2018-09-10	22	1	1	0	0	0	1	1	0	1-2 yrs	1	25	Currently breastfeeding	Primary school	Tap	Inside compound	Inside compound	Everyday	Everyday	Sometimes	Yes handwashing place	Open fire in compound	No prev inf	No burn	0	0	9	0	37																			Fula
2181B	2018-09-11	33	1	1	0	0	0	0	0	1	Under 1 yr		10	Currently breastfeeding	Primary school	Tap	Outside compound	Less than 5 mins walk	Everyday	Everyday	Never	No handwashing place	No open fire	One prev inf	No burn	0	0	1	1	37																			Wolof
2182C	2018-09-11	33	1	1	0	0	0	1	1	0	1-2 yrs		6	Currently breastfeeding	None	Tap	Outside compound	Less than 5 mins walk	Everyday	Everyday	Never	No handwashing place	No open fire	No prev inf	No burn	0	0	1	1	37																			Jola
2183D	2018-09-11	33	1	0	0	0	0	0	0	0	3-4 yrs	1	18	Not currently breastfeeding	None	Borehole	Inside compound	Inside compound	Everyday	Everyday	Sometimes	No handwashing place	No open fire	One prev inf	No burn	0	0	1	1	37																			Mandinka
2184A	2018-09-11	33	1	1	1	0	1	1	1	0	1-2 yrs	1	18	Currently breastfeeding	None	Tap	Inside compound	Inside compound	Everyday	Everyday	Sometimes	No handwashing place	No open fire	One prev inf	No burn	0	0	1	1	37																			Mandinka
2185E	2018-09-11	33	1	0	0	0	0	0	0	0	Under 1 yr	1	18	Currently breastfeeding	Secondary school	Tap	Inside compound	Inside compound	Not everyday	Everyday	Never	No handwashing place	No open fire	No prev inf	No burn	0	0	1	1	37																			Wolof
2186F	2018-09-11	33	1	0	0	0	0	0	0	0	1-2 yrs	1	18	Currently breastfeeding	None	Tap	Inside compound	Inside compound	Everyday	Everyday	Sometimes	No handwashing place	No open fire	No prev inf	No burn	0	0	1	1	37																			Fula
2187K	2018-09-11	33	1	0	0	0	0	0	0	0	2-3 yrs		18	Currently breastfeeding	None	Tap	Inside compound	Inside compound	Everyday	Everyday	Never	No handwashing place	No open fire	No prev inf	No burn	0	0	1	1	37																			Mandinka
2188H	2018-09-11	33	1	1	0	0	0	1	1	0	3-4 yrs	1	18	Not currently breastfeeding	Secondary school	Tap	Inside compound	Inside compound	Everyday	Everyday	Sometimes	No handwashing place	No open fire	No prev inf	No burn	0	0	1	1	37																			Mandinka
2189J	2018-09-11	33	1	0	0	0	0	0	0	0	2-3 yrs	0	9	Not currently breastfeeding	Secondary school	Tap	Inside compound	Inside compound	Everyday	Everyday	Never	No handwashing place	No open fire	No prev inf	No burn	0	0	1	1	37																			Mandinka
2190E	2018-09-11	33	1	0	0	0	0	0	0	0	1-2 yrs		5	Currently breastfeeding	Primary school	Tap	Inside compound	Inside compound	Everyday	Everyday	Sometimes	No handwashing place	No open fire	One prev inf	No burn	0	0	1	1	37																			Fula
2191C	2018-09-11	33	1	0	0	0	0	0	0	0	3-4 yrs		6	Not currently breastfeeding	Secondary school	Tap	Inside compound	Inside compound	Everyday	Everyday	Sometimes	No handwashing place	No open fire	One prev inf	No burn	0	0	1	1	37																			Mandinka
2192A	2018-09-11	33	1	0	0	0	0	0	0	0	Under 1 yr		6	Currently breastfeeding	Secondary school	Tap	Inside compound	Inside compound	Everyday	Everyday	Never	No handwashing place	No open fire	No prev inf	No burn	0	0	1	1	37																			Serehule
2193G	2018-09-12	33	1	1	0	0	0	1	1	0	2-3 yrs		10	Not currently breastfeeding	Secondary school	Tap	Inside compound	Inside compound	Everyday	Everyday	Sometimes	Yes handwashing place	Open fire in compound	No prev inf	No burn	1	0	1	1	37	0	1	0	0	0	0	0	0	1	0	1	0	0	0	0	0	0	1	Fula
2194J	2018-09-12	33	1	0	0	0	0	0	0	0	3-4 yrs	1	10	Not currently breastfeeding	Secondary school	Tap	Inside compound	Inside compound	Everyday	Everyday	Sometimes	Yes handwashing place	Open fire in compound	No prev inf	No burn	1	0	1	1	37	0	0	1	0	0	0	0	0	0	0	0	0	0	0	0	1	0	0	Fula
2195H	2018-09-12	33	1	0	0	0	0	0	0	0	3-4 yrs		10	Not currently breastfeeding	None	Tap	Inside compound	Inside compound	Everyday	Everyday	Sometimes	Yes handwashing place	Open fire in compound	No prev inf	No burn	0	0	1	1	37	0	0	1	0	0	0	0	0	0	0	0	0	0	0	0	1	0	0	Fula
2196B	2018-09-12	33	1	1	0	0	0	0	0	1	3-4 yrs		10	Not currently breastfeeding	None	Tap	Inside compound	Inside compound	Everyday	Everyday	Sometimes	Yes handwashing place	Open fire in compound	More than one prev inf	No burn	0	0	1	1	37	0	0	1	0	0	0	0	0	0	0	0	0	0	1	0	0	0	0	Fula
2197D	2018-09-12	33	1	0	0	0	0	0	0	0	Under 1 yr		10	Currently breastfeeding	Secondary school	Tap	Inside compound	Inside compound	Everyday	Everyday	Sometimes	Yes handwashing place	Open fire in compound	No prev inf	No burn	0	0	1	1	37	0	0	1	0	0	0	0	0	0	0	0	0	0	0	0	1	0	0	Fula
2198F	2018-09-12	33	1	0	0	0	0	0	0	0	3-4 yrs	1	4	Not currently breastfeeding	Secondary school	Borehole	Outside compound	Less than 5 mins walk	Everyday	Everyday	Sometimes	Yes handwashing place	No open fire	No prev inf	No burn	0	0	1	1	37	0	0	1	0	0	0	0	0	0	0	0	0	0	0	0	1	0	0	Mandinka
2199K	2018-09-12	33	1	0	0	0	0	0	0	0	Under 1 yr	1	4	Currently breastfeeding	Secondary school	Borehole	Outside compound	Less than 5 mins walk	Everyday	Everyday	Sometimes	Yes handwashing place	No open fire	No prev inf	No burn	0	0	1	1	37	0	0	1	0	0	0	0	0	0	0	0	0	0	0	0	1	0	0	Fula
2200E	2018-09-12	33	1	0	0	0	0	0	0	0	3-4 yrs	1	6	Not currently breastfeeding	Secondary school	Tap	Inside compound	Inside compound	Everyday	Everyday	Sometimes	Yes handwashing place	No open fire	One prev inf	No burn	0	0	1	1	37																			Mandinka
2201C	2018-09-12	33	1	0	0	0	0	0	0	0	3-4 yrs		4	Not currently breastfeeding	Secondary school	Tap	Inside compound	Inside compound	Everyday	Everyday	Sometimes	Yes handwashing place	No open fire	No prev inf	Burn	0	0	1	1	37																			Mandinka
2202A	2018-09-12	33	1	0	0	0	0	0	0	0	Under 1 yr	0	3	Currently breastfeeding	Secondary school	Tap	Inside compound	Inside compound	Everyday	Everyday	Sometimes	Yes handwashing place	No open fire	No prev inf	No burn	0	0	1	1	37																			Fula
2203G	2018-09-12	33	1	0	0	0	0	0	0	0	Under 1 yr	0	3	Currently breastfeeding	Secondary school	Tap	Inside compound	Inside compound	Everyday	Everyday	Sometimes	Yes handwashing place	No open fire	No prev inf	No burn	0	0	1	1	37																			Fula
2204J	2018-09-12	33	1	0	0	0	0	0	0	0	Under 1 yr	1	4	Not currently breastfeeding	Arabic only	Borehole	Inside compound	Inside compound	Everyday	Everyday	Sometimes	Yes handwashing place	No open fire	No prev inf	No burn	1	1	1	1	37																			Mandinka
2205H	2018-09-12	33	1	0	0	0	0	0	0	0	2-3 yrs	1	6	Not currently breastfeeding	None	Borehole	Inside compound	Inside compound	Everyday	Everyday	Sometimes	Yes handwashing place	No open fire	No prev inf	No burn	0	0	1	1	37																			Mandinka
2206B	2018-09-12	33	1	0	0	0	0	0	0	0	Under 1 yr	1	5	Currently breastfeeding	Primary school	Borehole	Inside compound	Inside compound	Everyday	Everyday	Sometimes	Yes handwashing place	No open fire	No prev inf	No burn	0	0	1	1	37																			Other
2207D	2018-09-12	33	1	1	1	0	1	1	1	0	1-2 yrs	1	3	Currently breastfeeding	Secondary school	Borehole	Inside compound	Inside compound	Everyday	Everyday	Never	Yes handwashing place	Open fire in compound	One prev inf	No burn	0	0	1	1	37																			Fula
2208F	2018-09-17	22	1	1	0	0	0	1	1	0	1-2 yrs	1	4	Currently breastfeeding	Primary school	Tap	Outside compound	Less than 5 mins walk	Everyday	Everyday	Never	No handwashing place	Open fire in compound	No prev inf	No burn	0	0	9	0	37																			Fula
2209K	2018-09-13	22	1	1	0	0	0	1	1	0	3-4 yrs		8	Not currently breastfeeding	Primary school	Tap	Outside compound	5 to 10 minds walk	Everyday	Everyday	Sometimes	No handwashing place	No open fire	More than one prev inf	No burn	1	0	9	0	37	1	1	0	0	0	0	1	1	1	0	1	0	0	0	0	0	0	1	Mandinka
2210D	2018-09-13	22	1	0	0	0	0	0	0	0	Under 1 yr		8	Currently breastfeeding	Primary school	Tap	Outside compound	5 to 10 minds walk	Everyday	Everyday	Sometimes	No handwashing place	No open fire	No prev inf	No burn	0	0	9	0	37	0	0	1	0	0	0	0	0	0	0	0	0	0	0	0	1	0	0	Mandinka
2211G	2018-09-13	22	1	0	0	0	0	0	0	0	3-4 yrs	1	11	Not currently breastfeeding	Arabic only	Tap	Outside compound	5 to 10 minds walk	Everyday	Everyday	Sometimes	No handwashing place	No open fire	No prev inf	Burn	0	0	9	0	37	0	0	1	0	0	0	0	0	0	0	0	0	0	0	0	1	0	0	Mandinka
2212H	2018-09-13	22	1	0	0	0	0	0	0	0	Under 1 yr	1	11	Currently breastfeeding	Arabic only	Tap	Outside compound	5 to 10 minds walk	Everyday	Everyday	Sometimes	No handwashing place	No open fire	No prev inf	No burn	0	0	9	0	37	0	0	1	0	0	0	0	0	0	0	0	0	0	0	0	1	0	0	Mandinka
2213E	2018-09-13	22	1	1	0	0	0	1	1	0	1-2 yrs		9	Currently breastfeeding	Secondary school	Tap	Outside compound	5 to 10 minds walk	Everyday	Everyday	Sometimes	No handwashing place	No open fire	One prev inf	No burn	0	0	9	0	37	0	1	0	0	0	0	0	0	1	0	1	0	0	0	0	0	0	1	Mandinka
2214C	2018-09-13	22	1	1	0	0	0	0	0	1	3-4 yrs	1	9	Not currently breastfeeding	Secondary school	Tap	Outside compound	5 to 10 minds walk	Everyday	Everyday	Sometimes	No handwashing place	No open fire	More than one prev inf	Burn	0	0	9	0	37	0	0	0	1	0	0	0	0	0	0	0	0	0	1	0	0	0	0	Mandinka
2215A	2018-09-13	22	1	0	0	0	0	0	0	0	2-3 yrs		5	Not currently breastfeeding	Primary school	Tap	Outside compound	5 to 10 minds walk	Everyday	Everyday	Sometimes	No handwashing place	No open fire	More than one prev inf	No burn	0	0	9	0	37	0	0	1	0	0	0	0	0	0	0	0	0	0	0	0	1	0	0	Mandinka
2216K	2018-09-13	22	1	0	0	0	0	0	0	0	3-4 yrs	1	5	Not currently breastfeeding	Primary school	Tap	Outside compound	5 to 10 minds walk	Everyday	Everyday	Sometimes	No handwashing place	No open fire	More than one prev inf	No burn	1	0	9	0	37	0	0	1	0	0	0	0	0	0	0	0	0	0	0	0	1	0	0	Mandinka
2217F	2018-09-13	22	1	1	1	0	1	0	0	0	2-3 yrs	1	10	Currently breastfeeding	None	Well	Inside compound	Inside compound	Everyday	Everyday	Sometimes	No handwashing place	No open fire	More than one prev inf	No burn	0	0	9	0	37																			Mandinka
2218J	2018-09-13	22	1	1	0	0	0	1	1	0	Under 1 yr	0	4	Currently breastfeeding	None	Tap	Outside compound	5 to 10 minds walk	Everyday	Everyday	Sometimes	No handwashing place	Open fire in compound	One prev inf	No burn	0	0	9	0	37	0	1	0	0	0	0	0	0	1	0	1	0	0	0	0	0	0	1	Fula
2219B	2018-09-13	22	1	1	0	0	0	0	0	1	3-4 yrs	0	4	Not currently breastfeeding	None	Tap	Outside compound	5 to 10 minds walk	Everyday	Everyday	Sometimes	No handwashing place	Open fire in compound	One prev inf	Burn	0	0	9	0	37	0	0	0	1	0	0	0	0	0	0	0	0	0	1	0	0	0	0	Fula
2220K	2018-09-17	22	1	1	0	0	0	1	1	0	1-2 yrs	0	4	Currently breastfeeding	Primary school	Tap	Outside compound	Less than 5 mins walk	Everyday	Everyday	Never	No handwashing place	Open fire in compound	No prev inf	No burn	0	0	9	0	37																			Fula
2221E	2018-09-17	22	1	1	0	0	0	1	1	0	1-2 yrs		3	Currently breastfeeding	None	Tap	Outside compound	Less than 5 mins walk	Everyday	Everyday	Sometimes	No handwashing place	Open fire in compound	More than one prev inf	Burn	0	0	9	0	37																			Fula
2222D	2018-09-17	22	1	1	0	0	0	0	0	0	Under 1 yr	1	2	Currently breastfeeding	Primary school	Tap	Inside compound	Inside compound	Everyday	Everyday	Sometimes	No handwashing place	Open fire in compound	No prev inf	No burn	0	0	9	0	37																			Fula
[truncated: 9 more columns]
