# Supplementary material for: High burden and seasonal variation of paediatric scabies and pyoderma prevalence in The Gambia: A cross-sectional study
Source: PLoS Negl Trop Dis. 2019 Oct 14;13(10):e0007801. doi: 10.1371/journal.pntd.0007801 (PMC6812840; doi:10.1371/journal.pntd.0007801)
Supplement: S2 Dataset — (XLSX) [file pntd.0007801.s016.xlsx]

## Sheet: Sheet1
VisitYear	VisitMonth	Number of presentations	Date
2011	January	94	2011-01-01
2011	February	84	2011-02-01
2011	March	100	2011-03-01
2011	April	81	2011-04-01
2011	May	92	2011-05-01
2011	June	163	2011-06-01
2011	July	179	2011-07-01
2011	August	188	2011-08-01
2011	September	151	2011-09-01
2011	October	176	2011-10-01
2011	November	90	2011-11-01
2011	December	67	2011-12-01
2012	January	72	2012-01-01
2012	February	75	2012-02-01
2012	March	58	2012-03-01
2012	April	72	2012-04-01
2012	May	105	2012-05-01
2012	June	154	2012-06-01
2012	July	185	2012-07-01
2012	August	156	2012-08-01
2012	September	164	2012-09-01
2012	October	207	2012-10-01
2012	November	127	2012-11-01
2012	December	65	2012-12-01
2013	January	58	2013-01-01
2013	February	62	2013-02-01
2013	March	76	2013-03-01
2013	April	85	2013-04-01
2013	May	75	2013-05-01
2013	June	161	2013-06-01
2013	July	186	2013-07-01
2013	August	144	2013-08-01
2013	September	208	2013-09-01
2013	October	187	2013-10-01
2013	November	110	2013-11-01
2013	December	83	2013-12-01
2014	January	88	2014-01-01
2014	February	85	2014-02-01
2014	March	85	2014-03-01
2014	April	81	2014-04-01
2014	May	135	2014-05-01
2014	June	252	2014-06-01
2014	July	186	2014-07-01
2014	August	223	2014-08-01
2014	September	154	2014-09-01
2014	October	225	2014-10-01
2014	November	113	2014-11-01
2014	December	90	2014-12-01
2015	January	59	2015-01-01
2015	February	61	2015-02-01
2015	March	59	2015-03-01
2015	April	77	2015-04-01
2015	May	111	2015-05-01
2015	June	164	2015-06-01
2015	July	188	2015-07-01
2015	August	219	2015-08-01
2015	September	220	2015-09-01
2015	October	201	2015-10-01
2015	November	152	2015-11-01
2015	December	75	2015-12-01
2016	January	80	2016-01-01
2016	February	57	2016-02-01
2016	March	64	2016-03-01
2016	April	96	2016-04-01
2016	May	90	2016-05-01
2016	June	142	2016-06-01
2016	July	171	2016-07-01
2016	August	313	2016-08-01
2016	September	192	2016-09-01
2016	October	200	2016-10-01
2016	November	129	2016-11-01
2016	December	94	2016-12-01
2017	January	92	2017-01-01
2017	February	90	2017-02-01
2017	March	89	2017-03-01
2017	April	62	2017-04-01
2017	May	109	2017-05-01
2017	June	115	2017-06-01
2017	July	190	2017-07-01
2017	August	162	2017-08-01
2017	September	209	2017-09-01
2017	October	181	2017-10-01
2017	November	108	2017-11-01
2017	December	54	2017-12-01
2018	January	68	2018-01-01
2018	February	51	2018-02-01
2018	March	79	2018-03-01
2018	April	80	2018-04-01
2018	May	100	2018-05-01
2018	June	113	2018-06-01
2018	July	164	2018-07-01
2018	August	201	2018-08-01
2018	September	144	2018-09-01
2018	October	138	2018-10-01
2018	November	52	2018-11-01
